# Supplementary material for: Wing morphometrics as a possible tool for the diagnosis of the Ceratitis fasciventris, C. anonae, C. rosa complex (Diptera, Tephritidae)
Source: Zookeys. 2015 Nov 26;(540):489–506. doi: 10.3897/zookeys.540.9724 (PMC4714084; doi:10.3897/zookeys.540.9724)
Supplement: Supplementary material 1 — Morphometric data [file zookeys-540-489-s001.xlsx]

## Sheet: wing landmarks
country	locality	year	2Dbarcode	individual code	morphospecies	sex	WING	genotypic cluster (Virgilio 2013)	x1	y1	x2	y2	x3	y3	x4	y4	x5	y5	x6	y6	x7	y7	x8	y8	x9	y9	x10	y10	x11	y11	x12	y12	x13	y13	x14	y14	x15	y15	x16	y16	x17	y17
Benin	Parakon	2008	AB42853162	1_AN_Beni_Para_AB42853162	anonae	M	left	A	2.493	1.908	2.477	1.349	2.52	1.171	3.644	1.249	4.319	0.956	5.901	1.111	6.576	1.544	6.46	2.151	5.346	2.598	5.221	1.983	4.235	1.783	4.208	1.555	3.417	1.496	3.379	1.826	3.433	2.149	3.232	2.203	3.382	2.761
Benin	Parakon	2008	AB42853168	2_AN_Beni_Para_AB42853168	anonae	M	right	A	2.175	1.836	2.318	1.251	2.413	1.059	3.537	1.441	4.303	1.305	6.025	1.904	6.61	2.592	6.304	3.16	4.958	3.363	4.996	2.621	4.068	2.161	4.092	1.915	3.25	1.638	3.147	2.009	3.103	2.332	2.887	2.332	2.865	2.965
Benin	Parakon	2008	AB42853127	3_AN_Beni_Para_AB42853127	anonae	M	right	A	2.167	1.915	2.121	1.335	2.156	1.137	3.285	1.202	3.963	0.905	5.662	0.973	6.386	1.432	6.265	2.05	5.082	2.55	4.922	1.907	3.952	1.729	3.909	1.499	3.074	1.453	3.074	1.791	3.134	2.121	2.923	2.169	3.066	2.731
Benin	Parakon	2008	AB42853133	4_AN_Beni_Para_AB42853133	anonae	M	right	R1	2.567	2.135	2.51	1.643	2.529	1.459	3.518	1.453	4.189	1.078	5.854	1.149	6.587	1.565	6.527	2.176	5.286	2.746	5.101	2.086	4.028	1.934	3.974	1.709	3.366	1.687	3.379	2.005	3.409	2.306	3.243	2.363	3.379	2.871
Benin	Parakon	2008	AB42853139	5_AN_Beni_Para_AB42853139	anonae	M	right	A	2.254	2.205	2.224	1.627	2.267	1.448	3.425	1.511	4.139	1.196	5.872	1.286	6.607	1.779	6.487	2.397	5.232	2.926	5.088	2.259	4.074	2.039	4.019	1.798	3.184	1.757	3.17	2.118	3.246	2.454	3.046	2.517	3.162	3.07
Benin	Parakon	2008	AB42853145	6_AN_Beni_Para_AB42853145	anonae	M	right	R2	2.232	2.436	2.186	1.892	2.207	1.701	3.307	1.677	4.015	1.315	5.757	1.353	6.508	1.837	6.394	2.412	5.218	2.967	5.011	2.324	4.001	2.169	3.949	1.949	3.089	1.954	3.13	2.295	3.198	2.618	3.016	2.684	3.193	3.215
Benin	Parakon	2008	AB42853151	7_AN_Beni_Para_AB42853151	anonae	M	right	A	2.295	1.639	2.368	1.031	2.458	0.83	3.622	1.107	4.295	0.912	6.031	1.31	6.69	1.886	6.489	2.52	5.141	2.821	5.119	2.168	4.183	1.777	4.192	1.536	3.351	1.327	3.247	1.693	3.253	2.043	3.033	2.073	3.049	2.68
Benin	Parakon	2008	AB42853157	8_AN_Beni_Para_AB42853157	anonae	M	right	A	2.632	2.363	2.664	1.844	2.716	1.676	3.769	1.844	4.497	1.605	6.11	1.885	6.749	2.428	6.55	3.001	5.358	3.34	5.287	2.732	4.348	2.406	4.332	2.192	3.536	2.05	3.49	2.379	3.509	2.697	3.31	2.713	3.4	3.262
Benin	Parakon	2008	AB42853163	9_AN_Beni_Para_AB42853163	anonae	M	right	A	1.957	2.457	1.886	1.9	1.913	1.703	3.038	1.627	3.781	1.205	5.513	1.178	6.262	1.589	6.184	2.2	5.048	2.808	4.792	2.176	3.74	2.078	3.694	1.851	2.827	1.922	2.867	2.251	2.951	2.592	2.781	2.665	3.019	3.249
Benin	Parakon	2008	AB42853169	10_AN_Beni_Para_AB42853169	anonae	M	right	A	2.33	1.623	2.395	1.049	2.455	0.859	3.59	1.089	4.371	0.9	5.989	1.295	6.634	1.897	6.422	2.474	5.189	2.767	5.143	2.122	4.184	1.751	4.189	1.496	3.338	1.309	3.271	1.675	3.26	2.03	3.038	2.043	3.095	2.618
Benin	Parakon	2008	AB42853128	11_AN_Beni_Para_AB42853128	anonae	M	right	A	2.268	2.078	2.227	1.566	2.254	1.379	3.403	1.341	4.102	0.978	5.746	1.021	6.581	1.498	6.456	2.113	5.286	2.614	5.107	1.997	4.14	1.831	4.088	1.593	3.189	1.598	3.191	1.937	3.256	2.243	3.061	2.311	3.259	2.869
Benin	Parakon	2008	AB42853134	12_AN_Beni_Para_AB42853134	anonae	M	right	A	2.419	2.438	2.511	1.978	2.559	1.835	3.546	2.086	4.243	1.957	5.694	2.465	6.192	3.054	5.956	3.578	4.829	3.759	4.827	3.143	3.986	2.711	4.013	2.503	3.297	2.267	3.221	2.562	3.186	2.894	3	2.881	2.957	3.403
Benin	Parakon	2008	AB42853140	13_AN_Beni_Para_AB42853140	anonae	M	right	A	2.089	2.347	2.07	1.764	2.1	1.566	3.271	1.61	4.038	1.274	5.764	1.406	6.585	1.957	6.401	2.577	5.154	3.076	5.011	2.388	3.989	2.179	3.943	1.916	3.051	1.881	3.062	2.252	3.108	2.615	2.892	2.659	3.057	3.266
Benin	Parakon	2008	AB42853146	14_AN_Beni_Para_AB42853146	anonae	M	right	A	1.878	2.484	1.765	1.897	1.776	1.681	2.935	1.641	3.584	1.254	5.346	1.192	6.154	1.659	6.027	2.297	4.935	2.884	4.7	2.241	3.684	2.127	3.6	1.878	2.762	1.916	2.786	2.276	2.884	2.614	2.724	2.686	2.93	3.249
Benin	Parakon	2008	AB42853152	15_AN_Beni_Para_AB42853152	anonae	M	right	A	2.442	2.756	2.396	2.238	2.428	2.076	3.469	2.062	4.073	1.791	5.591	1.881	6.227	2.306	6.127	2.835	5.095	3.287	4.935	2.715	4.035	2.539	4.011	2.347	3.244	2.314	3.26	2.629	3.325	2.938	3.168	2.994	3.238	3.469
Benin	Parakon	2008	AB42853158	16_AN_Beni_Para_AB42853158	anonae	M	right	A	2.328	2.225	2.301	1.656	2.325	1.455	3.547	1.455	4.274	1.108	6.032	1.195	6.797	1.686	6.669	2.333	5.406	2.875	5.268	2.203	4.276	2.005	4.217	1.759	3.309	1.745	3.328	2.106	3.371	2.447	3.176	2.515	3.333	3.106
Benin	Parakon	2008	AB42853164	17_AN_Beni_Para_AB42853164	anonae	M	right	A	1.67	2.651	1.576	2.105	1.595	1.916	2.743	1.827	3.44	1.416	5.138	1.349	5.886	1.716	5.851	2.37	4.735	3.019	4.481	2.365	3.459	2.281	3.403	2.049	2.559	2.095	2.589	2.457	2.678	2.77	2.497	2.851	2.659	3.397
Benin	Parakon	2008	AB42853170	18_AN_Beni_Para_AB42853170	anonae	M	right	A	2.261	1.736	2.256	1.183	2.299	0.997	3.388	1.097	4.073	0.819	5.703	1.059	6.428	1.569	6.253	2.159	5.046	2.539	4.927	1.935	4.027	1.674	4.011	1.426	3.205	1.334	3.156	1.676	3.189	2.005	2.968	2.054	3.046	2.601
Benin	Parakon	2008	AB42853135	19_AN_Beni_Para_AB42853135	anonae	M	right	A	1.796	1.848	1.785	1.265	1.834	1.048	3.059	1.113	3.809	0.788	5.605	0.959	6.356	1.468	6.207	2.159	4.923	2.655	4.814	1.94	3.752	1.693	3.698	1.449	2.78	1.387	2.785	1.766	2.828	2.116	2.612	2.151	2.769	2.753
Benin	Parakon	2008	AB42853141	20_AN_Beni_Para_AB42853141	anonae	M	right	A	2.137	1.818	2.159	1.327	2.191	1.148	3.278	1.224	3.975	0.957	5.582	1.113	6.285	1.619	6.115	2.237	5.002	2.629	4.85	2	3.877	1.762	3.85	1.532	3.056	1.454	3.04	1.778	3.072	2.11	2.864	2.154	2.972	2.691
Benin	Parakon	2008	AB42853147	21_AN_Beni_Para_AB42853147	anonae	M	right	A	2.157	1.949	2.135	1.34	2.184	1.141	3.373	1.208	4.165	0.87	5.908	0.984	6.7	1.489	6.57	2.13	5.316	2.678	5.165	1.976	4.089	1.77	4.062	1.53	3.146	1.462	3.132	1.843	3.189	2.192	2.984	2.257	3.116	2.854
Benin	Parakon	2008	AB42853153	22_AN_Beni_Para_AB42853153	anonae	M	right	A	2.57	1.801	2.616	1.292	2.675	1.121	3.742	1.286	4.422	1.091	5.949	1.435	6.566	1.982	6.358	2.553	5.166	2.803	5.091	2.22	4.251	1.895	4.249	1.671	3.474	1.5	3.42	1.83	3.428	2.15	3.26	2.164	3.32	2.705
Benin	Parakon	2008	AB42853159	23_AN_Beni_Para_AB42853159	anonae	M	right	A	2.43	2.007	2.384	1.471	2.44	1.273	3.554	1.303	4.244	0.997	6.032	1.04	6.79	1.53	6.679	2.153	5.436	2.682	5.295	2.034	4.263	1.836	4.212	1.601	3.353	1.566	3.372	1.923	3.394	2.24	3.199	2.302	3.399	2.898
Cameroon	Essé	2005	AB42864734	24_AN_Camer_Esse_AB42864734	anonae	F	left	A	1.574	2.447	1.539	1.924	1.596	1.65	2.715	1.713	3.439	1.344	5.355	1.404	6.214	1.924	6.067	2.542	4.661	3.241	4.563	2.471	3.414	2.276	3.322	2.005	2.52	1.981	2.515	2.344	2.542	2.642	2.328	2.699	2.498	3.295
Cameroon	Essé	2005	AB42864722	25_AN_Camer_Esse_AB42864722	anonae	F	right	A	2.021	2.349	1.896	1.875	1.975	1.617	3.096	1.544	3.776	1.118	5.619	0.993	6.487	1.4	6.438	2.078	5.003	2.897	4.916	2.127	3.877	2.013	3.82	1.758	2.927	1.818	2.971	2.179	3.025	2.455	2.8	2.534	2.99	3.093
Cameroon	Essé	2005	AB42864710	26_AN_Camer_Esse_AB42864710	anonae	F	right	A	2.147	1.656	2.177	1.213	2.269	0.966	3.344	1.145	4.079	0.909	5.909	1.281	6.642	1.965	6.381	2.576	4.904	2.958	4.932	2.198	3.906	1.78	3.887	1.52	3.07	1.368	3.01	1.704	2.991	1.987	2.79	2.022	2.834	2.6
Cameroon	Essé	2005	AB42864704	27_AN_Camer_Esse_AB42864704	anonae	F	right	A	2.007	1.754	1.993	1.245	2.047	1.022	3.224	1.106	3.956	0.8	5.808	1.036	6.543	1.624	6.345	2.245	4.911	2.769	4.892	1.996	3.837	1.716	3.802	1.453	2.986	1.359	2.945	1.725	2.934	2.023	2.733	2.069	2.858	2.668
Cameroon	Essé	2005	AB42864698	28_AN_Camer_Esse_AB42864698	anonae	F	left	A	2.125	2.071	2.103	1.577	2.149	1.331	3.269	1.304	3.925	0.907	5.788	0.926	6.665	1.415	6.541	2.06	5.17	2.799	5.067	2.03	3.982	1.855	3.914	1.585	3.064	1.609	3.08	1.944	3.088	2.238	2.891	2.303	3.018	2.867
Cameroon	Essé	2005	AB42864727	29_AN_Camer_Esse_AB42864727	anonae	F	right	A	2.089	1.811	2.11	1.295	2.234	1.044	3.354	1.274	4.153	1.009	5.969	1.349	6.695	1.935	6.5	2.593	4.962	3.111	5.062	2.307	4.085	1.951	4.088	1.654	3.162	1.506	3.095	1.87	3.057	2.164	2.833	2.186	2.879	2.801
Cameroon	Essé	2005	AB42864703	30_AN_Camer_Esse_AB42864703	anonae	F	right	R2	2.006	1.593	1.988	1.094	2.085	0.824	3.146	0.953	3.894	0.635	5.844	0.843	6.595	1.445	6.395	2.047	4.915	2.584	4.882	1.809	3.851	1.539	3.8	1.277	2.941	1.21	2.938	1.561	2.919	1.839	2.717	1.89	2.827	2.476
Cameroon	Essé	2005	AB42864740	31_AN_Camer_Esse_AB42864740	anonae	M	right	A	2.006	1.638	2.103	1.088	2.182	0.912	3.34	1.186	4.101	0.999	5.806	1.462	6.458	2.141	6.204	2.718	4.948	2.967	4.91	2.263	3.919	1.851	3.947	1.6	3.102	1.372	2.988	1.735	3.007	2.084	2.783	2.082	2.829	2.696
Cameroon	Essé	2005	AB42864716	32_AN_Camer_Esse_AB42864716	anonae	M	right	A	2.03	2.041	1.976	1.491	2.054	1.215	3.248	1.313	4.014	1.026	5.863	1.251	6.621	1.838	6.429	2.431	5.178	2.91	5.018	2.214	3.911	1.946	3.871	1.713	2.986	1.594	2.961	1.976	2.996	2.317	2.82	2.368	2.967	2.98
Cameroon	Essé	2005	AB42864739	33_AN_Camer_Esse_AB42864739	anonae	M	right	A	2.488	2.299	2.524	1.803	2.602	1.606	3.742	1.83	4.435	1.654	6.079	2.036	6.732	2.627	6.518	3.214	5.242	3.48	5.207	2.827	4.243	2.459	4.238	2.22	3.45	2.034	3.393	2.372	3.371	2.683	3.19	2.721	3.244	3.309
Cameroon	Essé	2005	AB42864733	34_AN_Camer_Esse_AB42864733	anonae	M	right	A	2.148	1.969	2.159	1.487	2.278	1.235	3.437	1.406	4.152	1.186	5.853	1.549	6.457	2.142	6.235	2.749	5.013	3.047	4.935	2.364	3.979	2.023	4.003	1.788	3.166	1.625	3.096	1.972	3.134	2.316	2.917	2.345	3.028	2.958
Cameroon	Essé	2005	AB42864721	35_AN_Camer_Esse_AB42864721	anonae	M	right	A	2.036	1.673	2.052	1.107	2.122	0.874	3.348	0.993	4.06	0.709	5.866	0.95	6.594	1.554	6.388	2.179	5.138	2.612	5.04	1.895	3.933	1.608	3.901	1.348	3.053	1.256	3.034	1.632	3.072	1.987	2.869	2.036	2.983	2.645
Cameroon	Essé	2005	AB42864715	36_AN_Camer_Esse_AB42864715	anonae	M	right	A	2.309	1.655	2.323	1.155	2.453	0.899	3.551	1.16	4.309	0.997	6.037	1.494	6.624	2.165	6.322	2.668	5.105	2.866	5.053	2.206	4.094	1.831	4.1	1.584	3.258	1.377	3.201	1.72	3.173	2.04	3.024	2.068	3.048	2.614
Cameroon	Essé	2005	AB42864709	37_AN_Camer_Esse_AB42864709	anonae	M	right	A	2.023	1.442	2.004	0.916	2.093	0.648	3.255	0.781	3.998	0.494	5.737	0.737	6.469	1.294	6.302	1.907	5.016	2.285	4.878	1.623	3.922	1.375	3.911	1.124	3.033	1.026	2.995	1.383	3.041	1.748	2.825	1.791	2.958	2.363
Cameroon	Essé	2005	AB42864697	38_AN_Camer_Esse_AB42864697	anonae	M	right	A	2.181	1.348	2.222	0.882	2.36	0.644	3.513	0.917	4.282	0.771	5.943	1.302	6.571	1.989	6.298	2.574	4.977	2.731	5.018	2.062	4.065	1.621	4.079	1.369	3.223	1.12	3.123	1.467	3.142	1.84	2.896	1.827	2.926	2.436
CongoDR	Mambasa	2007	AB42864696	39_AN_Congo_Mamb_AB42864696	anonae	F	right	A	2.555	1.461	2.593	1.02	2.696	0.831	3.597	1.015	4.26	0.825	5.716	1.21	6.355	1.859	6.16	2.338	4.79	2.604	4.863	1.959	4.052	1.605	4.052	1.383	3.375	1.231	3.318	1.513	3.286	1.762	3.107	1.775	3.115	2.236
CongoDR	Mambasa	2007	AB42864731	40_AN_Congo_Mamb_AB42864731	anonae	F	right	A	2.37	1.354	2.395	0.923	2.477	0.702	3.438	0.863	4.131	0.617	5.786	0.956	6.458	1.556	6.231	2.113	4.849	2.433	4.858	1.767	3.965	1.434	3.946	1.212	3.238	1.084	3.208	1.384	3.176	1.644	2.987	1.685	3.045	2.231
CongoDR	Mambasa	2007	AB42864725	41_AN_Congo_Mamb_AB42864725	anonae	F	left	A	2.062	1.6	2.119	1.106	2.174	0.924	3.163	1.09	3.861	0.845	5.649	1.187	6.304	1.791	6.114	2.277	4.706	2.747	4.682	2.016	3.744	1.698	3.717	1.437	2.929	1.302	2.899	1.625	2.878	1.894	2.687	1.918	2.774	2.467
CongoDR	Mambasa	2007	AB42864719	42_AN_Congo_Mamb_AB42864719	anonae	F	left	A	2.611	1.323	2.614	0.938	2.644	0.758	3.554	0.791	4.144	0.514	5.696	0.688	6.334	1.188	6.185	1.66	4.967	2.087	4.891	1.478	4.106	1.277	4.062	1.054	3.389	1.008	3.372	1.296	3.372	1.514	3.196	1.552	3.272	1.995
CongoDR	Mambasa	2007	AB42864713	43_AN_Congo_Mamb_AB42864713	anonae	F	right	R2	2.305	1.191	2.368	0.738	2.417	0.567	3.381	0.714	4.054	0.477	5.689	0.779	6.387	1.354	6.193	1.924	4.823	2.291	4.815	1.61	3.932	1.286	3.907	1.063	3.174	0.926	3.147	1.237	3.136	1.493	2.913	1.515	2.935	2.011
CongoDR	Mambasa	2007	AB42864695	44_AN_Congo_Mamb_AB42864695	anonae	F	right	A	2.29	1.201	2.295	0.71	2.339	0.547	3.325	0.602	3.965	0.298	5.596	0.412	6.336	0.927	6.192	1.485	4.883	2.051	4.846	1.352	3.881	1.13	3.84	0.9	3.165	0.835	3.146	1.152	3.135	1.417	2.932	1.458	3.016	1.981
CongoDR	Mambasa	2007	AB42864724	45_AN_Congo_Mamb_AB42864724	anonae	F	right	A	2.733	1.283	2.733	0.785	2.776	0.608	3.768	0.689	4.471	0.376	6.057	0.654	6.724	1.204	6.517	1.736	5.316	2.142	5.239	1.466	4.313	1.204	4.302	0.997	3.564	0.926	3.58	1.218	3.567	1.479	3.387	1.537	3.466	2.046
CongoDR	Mambasa	2007	AB42864718	46_AN_Congo_Mamb_AB42864718	anonae	F	right	A	2.046	1.022	2.066	0.492	2.126	0.298	3.15	0.47	3.811	0.202	5.669	0.478	6.314	1.025	6.128	1.645	4.647	2.066	4.661	1.366	3.729	1.071	3.713	0.795	2.937	0.705	2.904	1.055	2.891	1.322	2.686	1.361	2.762	1.913
CongoDR	Mambasa	2007	AB42864712	47_AN_Congo_Mamb_AB42864712	anonae	F	right	A	2.63	1.217	2.614	0.747	2.66	0.582	3.617	0.622	4.266	0.296	5.88	0.457	6.587	0.959	6.478	1.492	5.179	2.035	5.122	1.356	4.228	1.141	4.198	0.908	3.451	0.861	3.448	1.163	3.476	1.405	3.285	1.473	3.383	1.984
CongoDR	Mambasa	2007	AB42864706	48_AN_Congo_Mamb_AB42864706	anonae	F	right	A	2.311	1.038	2.361	0.525	2.423	0.32	3.462	0.533	4.199	0.32	5.923	0.689	6.607	1.279	6.372	1.869	4.975	2.235	5.03	1.552	4.066	1.172	4.066	0.926	3.243	0.76	3.189	1.096	3.164	1.363	2.934	1.383	3.003	1.967
CongoDR	Mambasa	2007	AB42864717	49_AN_Congo_Mamb_AB42864717	anonae	F	right	A	1.764	2.894	1.718	2.447	1.74	2.271	2.732	2.209	3.393	1.859	5.078	1.924	5.861	2.387	5.729	2.954	4.382	3.528	4.357	2.878	3.379	2.683	3.344	2.447	2.561	2.431	2.566	2.74	2.607	2.954	2.45	2.975	2.561	3.423
CongoDR	Mambasa	2007	AB42864705	50_AN_Congo_Mamb_AB42864705	anonae	F	right	A	2.062	2.086	2.065	1.62	2.097	1.447	3.03	1.536	3.682	1.27	5.296	1.482	5.981	2.016	5.817	2.544	4.499	2.976	4.48	2.302	3.617	2.046	3.601	1.836	2.846	1.749	2.83	2.046	2.833	2.294	2.636	2.321	2.706	2.79
CongoDR	Mambasa	2007	AB42864737	51_AN_Congo_Mamb_AB42864737	anonae	M	right	A	2.274	1.446	2.148	0.983	2.184	0.73	3.308	0.629	3.989	0.24	5.824	0.191	6.578	0.686	6.439	1.312	5.28	1.835	5.07	1.209	4.016	1.078	3.943	0.858	3.099	0.912	3.158	1.25	3.229	1.571	3.041	1.645	3.278	2.208
CongoDR	Mambasa	2007	AB42864707	52_AN_Congo_Mamb_AB42864707	anonae	M	right	A	2.276	1.464	2.238	0.904	2.276	0.738	3.399	0.795	4.09	0.481	5.858	0.631	6.565	1.137	6.41	1.732	5.18	2.194	5.055	1.538	4.041	1.314	4.003	1.079	3.142	1.044	3.156	1.396	3.186	1.713	2.992	1.762	3.145	2.336
CongoDR	Mambasa	2007	AB42864701	53_AN_Congo_Mamb_AB42864701	anonae	M	right	A	2.628	1.546	2.625	1.035	2.677	0.837	3.772	0.959	4.465	0.712	6.128	0.976	6.742	1.527	6.535	2.062	5.38	2.38	5.285	1.785	4.293	1.497	4.28	1.293	3.552	1.174	3.514	1.519	3.552	1.829	3.34	1.856	3.427	2.397
CongoDR	Mambasa	2007	AB42864736	54_AN_Congo_Mamb_AB42864736	anonae	M	right	A	2.332	1.362	2.316	0.926	2.36	0.738	3.455	0.809	4.079	0.561	5.684	0.807	6.281	1.346	6.112	1.872	4.943	2.142	4.869	1.591	3.978	1.327	3.975	1.12	3.196	1.016	3.183	1.335	3.218	1.635	3.025	1.673	3.131	2.193
CongoDR	Mambasa	2007	AB42864730	55_AN_Congo_Mamb_AB42864730	anonae	M	right	A	2.12	1.019	2.158	0.462	2.22	0.261	3.323	0.467	4.101	0.226	5.804	0.611	6.424	1.228	6.182	1.837	4.937	2.106	4.842	1.424	3.87	1.101	3.88	0.84	3.068	0.693	3.014	1.041	3.019	1.383	2.821	1.405	2.87	1.978
Kenya	Kakamega_f	2000	AB42869869	56_AN_Kenya_Kaka_AB42869869	anonae	F	left	A	1.943	2.309	2.003	1.772	2.057	1.604	3.054	1.772	3.734	1.512	5.455	1.808	6.138	2.409	5.978	2.995	4.526	3.434	4.542	2.702	3.653	2.388	3.656	2.144	2.827	2.003	2.799	2.336	2.783	2.61	2.577	2.634	2.637	3.13
Kenya	Kakamega_f	2000	AB42869868	57_AN_Kenya_Kaka_AB42869868	anonae	F	left	A	1.322	2.294	1.335	1.847	1.382	1.663	2.37	1.772	3.047	1.498	4.703	1.723	5.445	2.267	5.279	2.833	3.871	3.278	3.857	2.576	2.955	2.316	2.944	2.094	2.181	2.005	2.143	2.3	2.151	2.549	1.958	2.595	2.04	3.099
Kenya	Kakamega_f	2000	AB42869838	58_AN_Kenya_Kaka_AB42869838	anonae	F	right	A	1.798	2.471	1.711	2.032	1.722	1.887	2.617	1.835	3.229	1.463	4.765	1.423	5.442	1.814	5.369	2.342	4.215	2.94	4.01	2.299	3.191	2.205	3.137	2.016	2.471	2.062	2.493	2.334	2.558	2.544	2.396	2.612	2.542	3.046
Kenya	Kakamega_f	2000	AB42869832	59_AN_Kenya_Kaka_AB42869832	anonae	F	left	A	1.819	2.658	1.843	2.195	1.887	2.038	2.837	2.144	3.484	1.884	5.116	2.122	5.755	2.639	5.59	3.202	4.228	3.624	4.258	2.996	3.375	2.701	3.356	2.458	2.645	2.366	2.617	2.661	2.59	2.907	2.409	2.931	2.493	3.432
Kenya	Kakamega_f	2000	AB42869867	60_AN_Kenya_Kaka_AB42869867	anonae	F	left	A	1.076	2.28	1.046	1.772	1.06	1.573	2.127	1.584	2.826	1.225	4.69	1.339	5.412	1.842	5.214	2.453	3.91	3.013	3.831	2.315	2.88	2.103	2.845	1.864	1.967	1.842	1.97	2.179	2	2.459	1.788	2.516	1.913	3.073
Kenya	Kakamega_f	2000	AB42869851	61_AN_Kenya_Kaka_AB42869851	anonae	M	left	A	1.91	2.291	1.885	1.719	1.934	1.55	3.062	1.681	3.749	1.414	5.422	1.657	6.032	2.177	5.88	2.749	4.678	3.152	4.591	2.515	3.607	2.231	3.588	2.013	2.787	1.921	2.771	2.234	2.804	2.564	2.607	2.602	2.738	3.155
Kenya	Kakamega_f	2000	AB42869861	62_AN_Kenya_Kaka_AB42869861	anonae	M	left	A	1.429	2.167	1.402	1.699	1.443	1.513	2.499	1.491	3.194	1.17	4.853	1.246	5.542	1.718	5.404	2.332	4.285	2.783	4.112	2.172	3.129	1.983	3.075	1.762	2.329	1.74	2.313	2.07	2.367	2.356	2.191	2.418	2.359	2.959
Kenya	Kakamega_f	2000	AB42869849	63_AN_Kenya_Kaka_AB42869849	anonae	M	right	A	1.894	2.33	1.946	1.881	2.005	1.699	3.092	1.837	3.821	1.596	5.482	1.905	6.099	2.463	5.907	3.046	4.731	3.371	4.609	2.723	3.677	2.395	3.631	2.17	2.84	2.04	2.807	2.357	2.805	2.674	2.615	2.691	2.674	3.23
Kenya	Kakamega_f	2000	AB42869848	64_AN_Kenya_Kaka_AB42869848	anonae	M	right	A	1.362	2.332	1.251	1.868	1.249	1.711	2.251	1.551	2.841	1.146	4.451	0.984	5.157	1.335	5.095	1.914	4.062	2.465	3.77	1.959	2.865	1.922	2.805	1.73	2.119	1.803	2.127	2.111	2.214	2.384	2.068	2.457	2.246	2.914
Mali	Waibera	2010	AB48959851	65_AN_Mali_Waib_AB48959851	anonae	M	right	A	2.608	2.361	2.654	1.869	2.711	1.687	3.749	1.861	4.45	1.657	5.9	2.002	6.482	2.551	6.281	3.094	5.197	3.355	5.126	2.752	4.208	2.42	4.2	2.217	3.477	2.065	3.442	2.382	3.45	2.679	3.268	2.698	3.317	3.197
Mali	Waibera	2010	AB48959857	66_AN_Mali_Waib_AB48959857	anonae	M	right	A	1.832	2.148	1.84	1.572	1.883	1.386	3.034	1.51	3.766	1.248	5.417	1.521	6.138	2.04	5.982	2.648	4.763	3.093	4.636	2.413	3.631	2.113	3.639	1.867	2.788	1.748	2.734	2.121	2.764	2.459	2.569	2.499	2.658	3.088
Mali	Waibera	2010	AB48959816	67_AN_Mali_Waib_AB48959816	anonae	M	right	A	2.161	1.675	2.291	1.091	2.359	0.931	3.51	1.23	4.267	1.07	5.98	1.602	6.623	2.283	6.346	2.88	5.014	3.07	4.992	2.386	4.028	1.935	4.053	1.678	3.214	1.439	3.114	1.802	3.076	2.153	2.877	2.163	2.896	2.791
Mali	Waibera	2010	AB48959822	68_AN_Mali_Waib_AB48959822	anonae	M	right	A	2.25	2.006	2.214	1.424	2.244	1.218	3.416	1.232	4.139	0.918	5.791	0.991	6.578	1.5	6.421	2.149	5.233	2.634	5.052	1.974	4.082	1.789	4.047	1.54	3.192	1.516	3.2	1.871	3.251	2.22	3.04	2.282	3.162	2.832
Mali	Waibera	2010	AB48959834	69_AN_Mali_Waib_AB48959834	anonae	M	right	F2	2.559	2.197	2.503	1.778	2.541	1.611	3.527	1.57	4.149	1.286	5.535	1.368	6.17	1.759	6.1	2.308	5.103	2.738	4.962	2.195	4.084	2.027	4.049	1.832	3.341	1.8	3.354	2.111	3.403	2.392	3.227	2.449	3.359	2.922
Mali	Waibera	2010	AB48959852	70_AN_Mali_Waib_AB48959852	anonae	M	right	A	2.043	2.002	2.064	1.461	2.11	1.272	3.293	1.391	3.994	1.137	5.646	1.431	6.304	1.97	6.131	2.566	4.964	2.943	4.867	2.258	3.884	2	3.867	1.746	2.997	1.639	2.97	1.992	2.992	2.334	2.824	2.374	2.921	2.956
Mali	Waibera	2010	AB48959817	71_AN_Mali_Waib_AB48959817	anonae	M	right	A	2.053	2.091	2.008	1.513	2.026	1.289	3.199	1.289	3.858	0.943	5.647	0.981	6.414	1.443	6.306	2.078	5.093	2.645	4.877	1.97	3.899	1.824	3.869	1.575	2.994	1.564	2.988	1.929	3.077	2.289	2.878	2.348	3.032	2.91
Mali	Waibera	2010	AB48959829	72_AN_Mali_Waib_AB48959829	anonae	M	right	A	2.268	2.096	2.217	1.647	2.247	1.491	3.224	1.474	3.81	1.186	5.193	1.248	5.844	1.677	5.744	2.195	4.726	2.625	4.599	2.087	3.77	1.92	3.721	1.728	3.049	1.704	3.043	1.985	3.103	2.266	2.919	2.312	3.016	2.763
Mali	Waibera	2010	AB48959835	73_AN_Mali_Waib_AB48959835	anonae	M	right	A	2.436	1.731	2.336	1.196	2.366	1.018	3.438	0.983	4.075	0.608	5.774	0.559	6.522	0.964	6.414	1.555	5.298	2.096	5.128	1.52	4.132	1.42	4.075	1.199	3.241	1.25	3.289	1.574	3.378	1.877	3.184	1.942	3.373	2.444
Mali	Waibera	2010	AB48959841	74_AN_Mali_Waib_AB48959841	anonae	M	right	A	2.617	1.802	2.655	1.28	2.717	1.11	3.792	1.248	4.497	1.04	6.104	1.359	6.731	1.899	6.537	2.466	5.351	2.763	5.275	2.15	4.354	1.837	4.335	1.618	3.573	1.467	3.514	1.815	3.511	2.123	3.314	2.158	3.376	2.723
Mali	Waibera	2010	AB48959853	75_AN_Mali_Waib_AB48959853	anonae	M	right	A	2.121	1.783	2.151	1.231	2.219	1.048	3.436	1.244	4.206	1.024	5.889	1.386	6.523	1.955	6.308	2.529	5.08	2.872	5.001	2.222	4.024	1.862	4.005	1.625	3.145	1.47	3.112	1.821	3.134	2.154	2.919	2.194	2.962	2.774
Mali	Waibera	2010	AB48959859	76_AN_Mali_Waib_AB48959859	anonae	M	right	A	1.827	1.805	1.835	1.186	1.891	1	3.058	1.105	3.767	0.8	5.462	1.005	6.173	1.522	6.046	2.153	4.78	2.627	4.707	1.945	3.673	1.706	3.637	1.444	2.81	1.369	2.808	1.724	2.835	2.085	2.616	2.131	2.697	2.716
Mali	Waibera	2010	AB48959824	77_AN_Mali_Waib_AB48959824	anonae	M	right	A	1.648	2.166	1.613	1.585	1.653	1.412	2.696	1.531	3.372	1.243	4.982	1.325	5.701	1.786	5.574	2.37	4.469	2.856	4.295	2.229	3.366	2.039	3.32	1.827	2.5	1.754	2.503	2.099	2.536	2.405	2.362	2.451	2.468	2.992
Mali	Waibera	2010	AB48959830	78_AN_Mali_Waib_AB48959830	anonae	M	right	A	2.039	2.325	2.116	1.828	2.173	1.659	3.243	1.893	3.94	1.722	5.51	2.148	6.116	2.759	5.888	3.362	4.676	3.566	4.668	2.928	3.802	2.523	3.829	2.297	3.006	2.083	2.922	2.398	2.898	2.727	2.716	2.732	2.746	3.297
Mali	Waibera	2010	AB48959842	79_AN_Mali_Waib_AB48959842	anonae	M	right	A	2.14	2.488	2.078	2.057	2.113	1.914	3.035	1.881	3.685	1.598	5.065	1.687	5.677	2.084	5.569	2.593	4.569	2.984	4.447	2.464	3.566	2.305	3.52	2.124	2.879	2.105	2.86	2.383	2.911	2.65	2.765	2.698	2.881	3.162
Mali	Waibera	2010	AB48959848	80_AN_Mali_Waib_AB48959848	anonae	M	right	A	2.317	1.497	2.478	0.981	2.559	0.831	3.613	1.253	4.309	1.185	5.833	1.817	6.417	2.556	6.124	3.11	4.771	3.167	4.836	2.503	3.995	1.962	4.054	1.728	3.298	1.422	3.18	1.734	3.081	2.059	2.887	2.03	2.812	2.605
Benin	Komi	2008	AB42853171	81_FA_Beni_Komi_AB42853171	fasciventris	F	right	A	2.329	2.053	2.359	1.522	2.408	1.327	3.51	1.522	4.211	1.273	5.934	1.598	6.633	2.14	6.438	2.784	4.937	3.255	5.043	2.503	4.079	2.164	4.038	1.907	3.261	1.76	3.269	2.118	3.223	2.4	2.995	2.424	3.028	2.998
Benin	Komi	2008	AB42853130	82_FA_Beni_Komi_AB42853130	fasciventris	F	right	F1	2.254	1.821	2.214	1.301	2.252	1.102	3.356	1.177	3.959	0.883	5.731	1.013	6.531	1.511	6.41	2.09	4.937	2.704	4.923	1.985	3.954	1.759	3.916	1.492	3.116	1.435	3.095	1.772	3.113	2.055	2.893	2.087	2.976	2.623
Benin	Komi	2008	AB42853148	83_FA_Beni_Komi_AB42853148	fasciventris	F	right	F1	2.961	2.143	2.991	1.709	3.021	1.552	3.906	1.653	4.486	1.406	5.884	1.528	6.507	1.913	6.429	2.403	5.288	2.893	5.274	2.319	4.437	2.1	4.386	1.885	3.744	1.839	3.733	2.116	3.747	2.346	3.571	2.387	3.641	2.831
Benin	Komi	2008	AB42853160	84_FA_Beni_Komi_AB42853160	fasciventris	F	right	F1	1.846	2.271	1.811	1.825	1.844	1.638	2.742	1.641	3.319	1.302	4.938	1.294	5.688	1.673	5.639	2.252	4.445	2.891	4.348	2.236	3.354	2.066	3.314	1.844	2.577	1.857	2.596	2.155	2.607	2.385	2.45	2.453	2.599	2.945
Benin	Komi	2008	AB42853172	85_FA_Beni_Komi_AB42853172	fasciventris	F	right	F1	2.487	1.977	2.465	1.563	2.492	1.418	3.324	1.453	3.867	1.183	5.3	1.229	5.973	1.601	5.905	2.141	4.752	2.657	4.712	2.076	3.84	1.874	3.788	1.69	3.178	1.653	3.138	1.912	3.157	2.125	2.992	2.166	3.094	2.595
Benin	Komi	2008	AB48959820	86_FA_Beni_Komi_AB48959820	fasciventris	F	left	F1	1.612	2.523	1.577	2.027	1.601	1.841	2.59	1.857	3.196	1.56	4.9	1.628	5.641	2.064	5.544	2.69	4.274	3.261	4.202	2.571	3.237	2.372	3.207	2.124	2.447	2.118	2.453	2.423	2.455	2.684	2.28	2.744	2.366	3.253
Benin	Komi	2008	AB48959814	87_FA_Beni_Komi_AB48959814	fasciventris	F	left	A	2.761	2.699	2.707	2.262	2.728	2.106	3.575	2.081	4.168	1.769	5.584	1.823	6.236	2.213	6.174	2.742	5.05	3.273	4.939	2.672	4.152	2.515	4.106	2.313	3.429	2.311	3.451	2.599	3.481	2.809	3.324	2.858	3.443	3.297
Benin	Komi	2008	AB42853165	88_FA_Beni_Komi_AB42853165	fasciventris	M	right	F1	2.267	2.41	2.199	1.888	2.213	1.706	3.217	1.701	3.859	1.351	5.438	1.308	6.234	1.655	6.234	2.248	5.056	2.881	4.875	2.261	3.894	2.131	3.856	1.909	3.049	1.942	3.082	2.242	3.136	2.532	2.96	2.589	3.128	3.106
Benin	Komi	2008	AB42853136	89_FA_Beni_Komi_AB42853136	fasciventris	M	right	F1	2.296	1.71	2.296	1.219	2.34	1.045	3.333	1.167	3.996	0.926	5.535	1.14	6.243	1.607	6.135	2.218	4.935	2.606	4.897	1.992	3.901	1.702	3.865	1.474	3.162	1.387	3.119	1.675	3.13	1.957	2.962	2.006	3.019	2.516
Benin	Komi	2008	AB42853142	90_FA_Beni_Komi_AB42853142	fasciventris	M	right	F1	2.611	2.439	2.523	1.873	2.537	1.671	3.572	1.69	4.189	1.331	5.834	1.288	6.637	1.685	6.541	2.295	5.333	2.856	5.208	2.262	4.209	2.129	4.14	1.927	3.414	1.952	3.414	2.268	3.468	2.534	3.318	2.613	3.479	3.095
Benin	Komi	2008	AB42853154	91_FA_Beni_Komi_AB42853154	fasciventris	M	right	F1	2.505	2.348	2.553	1.882	2.586	1.719	3.517	1.885	4.146	1.703	5.638	1.993	6.293	2.516	6.122	3.038	4.915	3.304	4.896	2.743	4.037	2.413	4.024	2.193	3.347	2.063	3.282	2.345	3.279	2.608	3.13	2.635	3.19	3.095
Benin	Komi	2008	AB42853166	92_FA_Beni_Komi_AB42853166	fasciventris	M	right	F1	2.172	2.036	2.123	1.508	2.161	1.297	3.239	1.359	3.94	1.029	5.622	1.102	6.415	1.544	6.323	2.15	5.067	2.697	4.94	2.042	3.892	1.828	3.832	1.6	3.06	1.592	3.041	1.909	3.082	2.204	2.917	2.269	3.098	2.827
Benin	Komi	2008	AB48959844	93_FA_Beni_Komi_AB48959844	fasciventris	M	right	F1	2.464	2.25	2.458	1.74	2.507	1.581	3.54	1.619	4.137	1.333	5.823	1.441	6.511	1.881	6.414	2.423	5.167	2.941	5.078	2.294	4.072	2.118	4.015	1.894	3.287	1.867	3.273	2.161	3.305	2.418	3.149	2.464	3.305	2.974
Benin	Komi	2008	AB48959826	94_FA_Beni_Komi_AB48959826	fasciventris	M	right	F1	2.617	2.179	2.62	1.717	2.655	1.555	3.591	1.606	4.213	1.365	5.686	1.498	6.33	1.909	6.254	2.46	5.113	2.847	4.994	2.279	4.131	2.071	4.094	1.866	3.407	1.82	3.372	2.098	3.412	2.35	3.277	2.398	3.377	2.869
Benin	Komi	2008	AB48959832	95_FA_Beni_Komi_AB48959832	fasciventris	M	right	A	2.174	1.982	2.18	1.412	2.223	1.228	3.38	1.385	4.038	1.12	5.898	1.349	6.636	1.893	6.504	2.493	5.014	2.959	5.006	2.277	3.965	1.985	3.927	1.733	3.105	1.631	3.075	1.963	3.067	2.264	2.896	2.301	3.01	2.915
Benin	Komi	2008	AB48959838	96_FA_Beni_Komi_AB48959838	fasciventris	M	right	R2	1.944	1.96	1.984	1.407	2.033	1.217	3.139	1.377	3.8	1.125	5.53	1.377	6.289	1.935	6.131	2.551	4.708	2.993	4.73	2.312	3.681	1.965	3.662	1.738	2.86	1.613	2.811	1.946	2.816	2.242	2.632	2.272	2.711	2.83
Benin	Komi	2008	AB48959850	97_FA_Beni_Komi_AB48959850	fasciventris	M	right	F1	1.903	1.965	1.943	1.478	2.005	1.276	3.003	1.562	3.681	1.435	5.265	1.911	5.87	2.53	5.6	3.108	4.332	3.238	4.378	2.657	3.492	2.205	3.505	1.97	2.748	1.762	2.654	2.059	2.657	2.34	2.481	2.362	2.451	2.87
Benin	Komi	2008	AB48959856	98_FA_Beni_Komi_AB48959856	fasciventris	M	right	F1	1.981	2.417	1.953	1.886	1.994	1.701	3.105	1.731	3.753	1.431	5.454	1.528	6.245	2.037	6.142	2.628	4.796	3.124	4.704	2.487	3.701	2.257	3.666	2.024	2.858	2	2.834	2.319	2.88	2.617	2.712	2.674	2.834	3.186
Benin	Komi	2008	AB48959815	99_FA_Beni_Komi_AB48959815	fasciventris	M	left	F1	2.281	2.387	2.29	1.845	2.349	1.656	3.398	1.837	4.089	1.631	5.603	1.954	6.251	2.487	6.091	3.018	4.883	3.403	4.847	2.761	3.945	2.42	3.956	2.206	3.162	2.067	3.119	2.376	3.111	2.669	2.932	2.704	2.994	3.235
Benin	Komi	2008	AB48959821	100_FA_Beni_Komi_AB48959821	fasciventris	M	right	F1	2.189	2.393	2.178	1.824	2.219	1.626	3.333	1.734	4.018	1.455	5.804	1.645	6.554	2.214	6.357	2.785	4.929	3.26	4.929	2.555	3.902	2.298	3.861	2.067	3.086	1.997	3.051	2.317	3.083	2.601	2.891	2.642	3.021	3.205
Benin	Komi	2008	AB48959833	101_FA_Beni_Komi_AB48959833	fasciventris	M	right	F1	2.102	2.105	2.211	1.64	2.281	1.467	3.216	1.789	3.875	1.689	5.351	2.181	5.905	2.732	5.67	3.235	4.472	3.402	4.526	2.848	3.675	2.386	3.7	2.192	2.983	1.948	2.886	2.221	2.856	2.486	2.694	2.505	2.705	3.016
Benin	Komi	2008	AB48959839	102_FA_Beni_Komi_AB48959839	fasciventris	M	right	F1	2.091	2.226	2.105	1.76	2.161	1.577	3.059	1.749	3.757	1.544	5.258	1.833	5.94	2.32	5.783	2.859	4.546	3.191	4.476	2.574	3.657	2.275	3.633	2.064	2.905	1.962	2.87	2.25	2.867	2.512	2.711	2.533	2.73	2.994
Benin	Komi	2008	AB48959845	103_FA_Beni_Komi_AB48959845	fasciventris	M	right	F1	2.839	2.452	2.787	1.963	2.812	1.785	3.832	1.82	4.448	1.526	6.001	1.607	6.752	2.042	6.666	2.647	5.461	3.122	5.364	2.498	4.413	2.296	4.386	2.069	3.649	2.05	3.627	2.344	3.668	2.625	3.503	2.674	3.66	3.2
Kenya		2011		104_FA_IAEA_F	fasciventris	F	right	F2	1.069	1.905	1.041	1.531	1.047	1.404	1.843	1.325	2.374	1.034	3.808	0.983	4.563	1.357	4.514	1.854	3.353	2.462	3.215	1.839	2.359	1.705	2.32	1.51	1.714	1.535	1.731	1.774	1.774	1.998	1.606	2.047	1.72	2.464
Kenya		2011		105_FA_IAEA_F	fasciventris	F	right	F2	1.233	1.929	1.205	1.513	1.233	1.38	2.004	1.389	2.594	1.107	4.066	1.211	4.701	1.632	4.624	2.177	3.481	2.626	3.382	2.004	2.53	1.829	2.496	1.617	1.91	1.596	1.893	1.85	1.932	2.055	1.763	2.102	1.878	2.545
Kenya		2011		106_FA_IAEA_F	fasciventris	F	left	F2	1.154	2.152	1.111	1.725	1.116	1.605	1.925	1.566	2.515	1.268	3.914	1.272	4.671	1.704	4.581	2.229	3.444	2.747	3.365	2.133	2.474	1.974	2.435	1.781	1.815	1.783	1.822	2.032	1.843	2.264	1.674	2.309	1.813	2.766
Kenya		2011		107_FA_IAEA_F	fasciventris	F	right	F2	1.21	1.829	1.128	1.424	1.131	1.289	1.914	1.231	2.473	0.912	3.878	0.861	4.572	1.208	4.535	1.739	3.405	2.285	3.298	1.713	2.499	1.593	2.445	1.398	1.82	1.441	1.848	1.687	1.897	1.916	1.715	1.966	1.831	2.379
Kenya		2011		108_FA_IAEA_F	fasciventris	F	left	F2	1.376	1.955	1.3	1.515	1.307	1.367	2.152	1.275	2.704	0.953	4.221	0.918	4.936	1.273	4.882	1.835	3.74	2.401	3.596	1.788	2.71	1.68	2.661	1.472	2.034	1.521	2.051	1.788	2.116	2.032	1.916	2.088	2.051	2.534
Kenya		2011		109_FA_IAEA_F	fasciventris	F	right	F2	1.455	2.217	1.35	1.871	1.356	1.717	2.071	1.564	2.554	1.182	3.863	0.946	4.594	1.176	4.644	1.667	3.65	2.369	3.472	1.83	2.635	1.818	2.564	1.661	2.015	1.777	2.054	1.998	2.129	2.191	1.987	2.262	2.163	2.642
Kenya		2011		110_FA_IAEA_M	fasciventris	M	left	F2	1.303	2.03	1.27	1.59	1.296	1.466	2.144	1.425	2.708	1.15	4.101	1.12	4.742	1.461	4.71	1.993	3.691	2.5	3.526	1.933	2.637	1.826	2.607	1.635	1.974	1.652	1.966	1.901	2.034	2.148	1.906	2.202	2.015	2.636
Kenya		2011		111_FA_IAEA_M	fasciventris	M	left	F2	1.135	1.972	1.034	1.537	1.049	1.375	1.92	1.257	2.541	0.914	4.014	0.829	4.732	1.167	4.704	1.704	3.698	2.287	3.488	1.706	2.535	1.642	2.475	1.454	1.781	1.497	1.816	1.779	1.888	2.038	1.76	2.102	1.944	2.567
Kenya		2011		112_FA_IAEA_M	fasciventris	M	right	F2	1.259	2.075	1.199	1.642	1.197	1.505	2.066	1.45	2.67	1.128	4.058	1.201	4.719	1.57	4.672	2.071	3.685	2.527	3.518	1.976	2.61	1.85	2.572	1.672	1.929	1.664	1.923	1.927	1.983	2.165	1.835	2.218	1.972	2.67
Kenya	Embu	2002		113_FA_Kenya_Embu	fasciventris	M	right	F2	1.23	1.765	1.151	1.356	1.158	1.16	2.1	1.064	2.646	0.736	4.228	0.68	4.948	1.038	4.918	1.55	3.827	2.115	3.646	1.563	2.641	1.477	2.567	1.281	1.94	1.313	1.949	1.582	1.989	1.827	1.853	1.885	2.004	2.334
Kenya	Embu	2002		114_FA_Kenya_Embu	fasciventris	M	right	F2	1.052	2.069	1.002	1.715	1.011	1.56	1.775	1.485	2.296	1.187	3.534	1.099	4.176	1.401	4.212	1.869	3.275	2.395	3.086	1.921	2.288	1.826	2.223	1.646	1.637	1.67	1.635	1.903	1.687	2.12	1.586	2.152	1.734	2.549
Kenya	Embu	2002	AB42871850	115_FA_Kenya_Embu_AB42871850	fasciventris	M	right	F2	1.549	2.378	1.416	2.054	1.413	1.857	2.262	1.651	2.735	1.27	4.186	0.965	4.873	1.181	4.935	1.686	4.043	2.4	3.743	1.876	2.859	1.913	2.778	1.754	2.154	1.881	2.184	2.127	2.265	2.357	2.154	2.419	2.322	2.813
Kenya	Embu	2002	AB42871868	116_FA_Kenya_Embu_AB42871868	fasciventris	M	right	F2	1.388	2.016	1.353	1.633	1.364	1.504	2.202	1.453	2.755	1.183	4.089	1.213	4.755	1.596	4.674	2.097	3.652	2.531	3.531	2.019	2.663	1.838	2.606	1.666	2.051	1.644	2.024	1.898	2.062	2.113	1.935	2.148	2.027	2.547
Kenya	Embu	2002	AB42871873	117_FA_Kenya_Embu_AB42871873	fasciventris	M	left	F2	2.236	2.664	2.19	2.312	2.217	2.157	3.076	2.122	3.604	1.862	4.992	1.862	5.588	2.255	5.504	2.688	4.542	3.119	4.396	2.58	3.547	2.45	3.507	2.306	2.886	2.322	2.87	2.547	2.919	2.751	2.799	2.802	2.919	3.192
Kenya	Embu	2002	AB42869876	118_FA_Kenya_Embu_AB42869876	fasciventris	M	right	F2	3.094	3.062	3.021	2.773	3.032	2.612	3.741	2.525	4.212	2.24	5.404	2.145	5.991	2.409	5.961	2.754	5.118	3.194	4.918	2.797	4.196	2.754	4.142	2.625	3.625	2.692	3.646	2.889	3.73	3.072	3.603	3.129	3.719	3.444
Kenya	Embu	2002	AB42869870	119_FA_Kenya_Embu_AB42869870	fasciventris	M	right	F2	2.234	2.761	2.166	2.351	2.163	2.218	3.043	2.077	3.58	1.735	5.011	1.602	5.714	1.876	5.717	2.405	4.756	3.002	4.552	2.454	3.602	2.397	3.54	2.234	2.926	2.294	2.94	2.557	2.997	2.788	2.853	2.845	3.01	3.257
Kenya	Kakamega_f	2000	AB42869864	120_FA_Kenya_Kaka_AB42869864	fasciventris	F	right	F2	2.205	2.554	2.292	2.081	2.338	1.924	3.275	2.024	3.967	1.77	5.602	1.962	6.34	2.438	6.224	3.016	4.894	3.535	4.859	2.851	3.8	2.557	3.784	2.33	3.081	2.238	3.03	2.53	3.035	2.792	2.854	2.819	2.913	3.324
Kenya	Kakamega_f	2000	AB42869858	121_FA_Kenya_Kaka_AB42869858	fasciventris	F	right	F2	2.732	2.346	2.767	2.027	2.838	1.859	3.6	1.97	4.17	1.784	5.478	1.994	6.073	2.459	5.965	2.913	4.802	3.294	4.794	2.692	4.065	2.416	4.057	2.243	3.435	2.138	3.394	2.362	3.375	2.554	3.232	2.57	3.262	2.978
Kenya	Kakamega_f	2000	AB42869852	122_FA_Kenya_Kaka_AB42869852	fasciventris	F	right	F2	2.049	2.907	1.962	2.519	1.951	2.394	2.712	2.263	3.204	1.875	4.568	1.641	5.315	1.897	5.307	2.345	4.277	3.054	4.106	2.513	3.285	2.494	3.217	2.348	2.622	2.464	2.655	2.69	2.725	2.867	2.573	2.945	2.747	3.307
Kenya	Kakamega_f	2000	AB42869871	123_FA_Kenya_Kaka_AB42869871	fasciventris	F	left	F2	1.832	2.627	1.851	2.184	1.868	2.022	2.819	2.046	3.424	1.751	5.032	1.892	5.767	2.392	5.616	2.951	4.349	3.422	4.276	2.778	3.362	2.532	3.319	2.313	2.654	2.289	2.63	2.573	2.63	2.784	2.468	2.824	2.586	3.295
Kenya	Kakamega_f	2000	AB42869853	124_FA_Kenya_Kaka_AB42869853	fasciventris	F	right	F2	1.701	2.853	1.609	2.402	1.611	2.231	2.541	2.03	3.13	1.595	4.701	1.397	5.579	1.709	5.565	2.334	4.386	3.082	4.174	2.446	3.223	2.405	3.117	2.193	2.413	2.312	2.473	2.609	2.541	2.837	2.361	2.927	2.522	3.375
Kenya	Kakamega_f	2000	AB42869847	125_FA_Kenya_Kaka_AB42869847	fasciventris	F	right	F2	1.606	3.279	1.543	2.915	1.562	2.741	2.388	2.619	2.94	2.263	4.412	2.146	5.108	2.472	5.056	3.008	3.97	3.619	3.82	3.062	2.94	2.978	2.847	2.796	2.271	2.861	2.296	3.103	2.32	3.307	2.176	3.358	2.331	3.779
Kenya	Kakamega_f	2000	AB42869846	126_FA_Kenya_Kaka_AB42869846	fasciventris	M	left	F2	1.265	2.138	1.238	1.639	1.287	1.431	2.319	1.485	2.948	1.2	4.655	1.301	5.451	1.802	5.346	2.379	4.061	2.877	3.942	2.235	2.891	1.997	2.864	1.767	2.102	1.739	2.084	2.051	2.124	2.325	1.948	2.39	2.078	2.929
Kenya	Kakamega_f	2000	AB42869840	127_FA_Kenya_Kaka_AB42869840	fasciventris	M	left	F2	1.837	2.785	1.745	2.322	1.748	2.143	2.802	1.967	3.392	1.582	5.094	1.401	5.95	1.729	5.969	2.338	4.769	3.035	4.536	2.419	3.446	2.363	3.373	2.159	2.609	2.246	2.652	2.55	2.755	2.826	2.59	2.904	2.802	3.403
Kenya	Kakamega_f	2000	AB42872961	128_FA_Kenya_Kaka_AB42872961	fasciventris	M	right	F2	1.476	3.194	1.338	2.805	1.327	2.654	2.249	2.381	2.757	1.962	4.157	1.624	4.919	1.843	4.967	2.346	4.049	3.089	3.757	2.608	2.824	2.67	2.73	2.5	2.116	2.649	2.159	2.9	2.251	3.127	2.138	3.189	2.37	3.6
Kenya	Kakamega_f	2000	AB42872967	129_FA_Kenya_Kaka_AB42872967	fasciventris	M	right	F2	2.361	2.264	2.353	1.851	2.39	1.69	3.261	1.722	3.862	1.477	5.333	1.587	6.02	2.002	5.921	2.493	4.735	2.937	4.676	2.374	3.754	2.167	3.695	1.978	3.094	1.94	3.037	2.194	3.061	2.425	2.913	2.45	3.018	2.894
Kenya	Kakamega_f	2000	AB42872979	130_FA_Kenya_Kaka_AB42872979	fasciventris	M	right	F2	1.959	2.826	1.932	2.383	1.97	2.171	3.103	2.163	3.84	1.845	5.63	1.97	6.35	2.418	6.277	3.041	4.965	3.595	4.807	2.905	3.712	2.668	3.674	2.416	2.837	2.397	2.837	2.712	2.872	3.019	2.72	3.062	2.853	3.625
Kenya	Kakamega_f	2000	AB42872985	131_FA_Kenya_Kaka_AB42872985	fasciventris	M	right	F2	1.788	2.514	1.71	2.029	1.721	1.859	2.685	1.802	3.268	1.441	4.763	1.347	5.476	1.661	5.476	2.235	4.403	2.875	4.17	2.281	3.197	2.222	3.146	2.024	2.485	2.07	2.49	2.344	2.561	2.59	2.398	2.653	2.588	3.121
Kenya	Kakamega_f	2000	AB42872956	132_FA_Kenya_Kaka_AB42872956	fasciventris	M	right	F2	1.729	2.823	1.661	2.352	1.674	2.184	2.674	2.084	3.276	1.721	4.855	1.626	5.606	1.94	5.62	2.536	4.563	3.224	4.319	2.577	3.333	2.495	3.262	2.276	2.506	2.341	2.528	2.617	2.604	2.896	2.439	2.97	2.607	3.487
Kenya	Karura	2005		133_FA_Kenya_Karu	fasciventris	M	left	F2	1.381	1.671	1.314	1.189	1.335	1.03	2.305	0.97	2.905	0.686	4.475	0.772	5.167	1.198	5.118	1.722	3.97	2.236	3.806	1.611	2.873	1.426	2.815	1.217	2.112	1.189	1.987	1.467	2.12	1.869	2.015	1.897	2.125	2.372
Kenya	Karura	2005		134_FA_Kenya_Karu	fasciventris	M	right	F2	1.391	2.335	1.296	1.867	1.3	1.682	2.26	1.599	2.871	1.277	4.556	1.29	5.328	1.732	5.247	2.307	4.062	2.775	3.914	2.167	2.901	1.94	2.82	1.826	2.107	1.815	2.092	2.073	2.167	2.352	2.047	2.375	2.328	2.787
Kenya	Karura	2005		135_FA_Kenya_Karu	fasciventris	M	right	F2	1.067	2.12	0.893	1.7	0.895	1.468	1.914	1.234	2.442	0.82	4.12	0.476	4.94	0.777	4.957	1.303	3.871	2.094	3.601	1.491	2.56	1.562	2.485	1.35	1.747	1.513	1.785	1.813	1.921	2.077	1.762	2.152	2.043	2.605
Kenya	Karura	2005		136_FA_Kenya_Karu	fasciventris	M	right	F2	0.779	1.848	0.741	1.409	0.794	1.163	1.884	1.137	2.574	0.812	4.345	0.899	5.117	1.381	4.991	1.968	3.721	2.518	3.574	1.837	2.477	1.638	2.445	1.413	1.644	1.4	1.621	1.704	1.687	2.013	1.535	2.068	1.677	2.608
Kenya	Karura	2005		137_FA_Kenya_Karu	fasciventris	M	left	F2	1.088	1.788	0.989	1.331	1.013	1.122	1.964	1.071	2.53	0.701	4.16	0.63	4.91	1.058	4.857	1.641	3.714	2.306	3.551	1.641	2.536	1.496	2.5	1.286	1.788	1.312	1.795	1.611	1.861	1.891	1.746	1.932	1.908	2.457
Kenya	Karura	2005		138_FA_Kenya_Karu	fasciventris	M	left	F2	1.398	1.987	1.381	1.533	1.398	1.381	2.368	1.358	2.991	1.056	4.482	1.028	5.257	1.396	5.227	1.959	4.1	2.535	3.893	1.906	2.955	1.775	2.895	1.6	2.19	1.591	2.173	1.867	2.203	2.116	2.056	2.148	2.22	2.625
Kenya	Karura	2005		139_FA_Kenya_Karu	fasciventris	M	right	F2	1.139	1.715	1.084	1.33	1.094	1.195	1.884	1.139	2.453	0.858	3.783	0.88	4.403	1.185	4.358	1.654	3.399	2.178	3.227	1.633	2.401	1.509	2.376	1.335	1.77	1.337	1.76	1.577	1.815	1.813	1.691	1.848	1.792	2.249
Kenya	Karura	2005		140_FA_Kenya_Karu	fasciventris	M	right	F2	1.105	1.742	0.968	1.361	1.03	1.082	2.028	0.987	2.645	0.647	4.314	0.553	5.09	0.933	5.064	1.514	3.886	2.144	3.654	1.503	2.602	1.415	2.527	1.217	1.867	1.26	1.858	1.557	1.916	1.821	1.781	1.884	1.963	2.376
Kenya	Karura	2005		141_FA_Kenya_Karu	fasciventris	M	right	F2	1.038	1.826	1.019	1.362	1.079	1.128	2.169	1.186	2.783	0.921	4.499	1.098	5.235	1.582	5.122	2.167	3.831	2.689	3.732	1.989	2.73	1.726	2.709	1.492	1.918	1.443	1.893	1.739	1.925	2.06	1.743	2.092	1.833	2.623
Kenya	Karura	2005		142_FA_Kenya_Karu	fasciventris	M	left	F2	1.148	1.923	1.176	1.552	1.21	1.36	2.124	1.39	2.717	1.135	4.238	1.287	4.927	1.722	4.839	2.201	3.685	2.587	3.52	2.017	2.555	1.818	2.52	1.649	1.916	1.591	1.889	1.85	1.923	2.083	1.773	2.109	1.895	2.51
Kenya	Karura	2005		143_FA_Kenya_Karu	fasciventris	M	right	F2	1.017	1.681	0.936	1.257	0.955	1.066	1.873	1.034	2.466	0.704	4.102	0.687	4.856	1.075	4.819	1.612	3.631	2.188	3.445	1.548	2.441	1.432	2.406	1.246	1.711	1.255	1.7	1.535	1.768	1.777	1.651	1.835	1.865	2.297
Kenya	Karura	2005		144_FA_Kenya_Karu	fasciventris	M	left	F2	1.443	1.856	1.396	1.452	1.422	1.285	2.362	1.283	2.923	1.028	4.514	1.143	5.147	1.582	5.043	2.101	3.951	2.507	3.786	1.914	2.854	1.73	2.82	1.542	2.133	1.512	2.113	1.773	2.15	2.006	2.019	2.038	2.16	2.49
Kenya	Karura	2005		145_FA_Kenya_Karu	fasciventris	M	right	F2	0.944	1.647	0.893	1.146	0.912	0.949	2.002	0.912	2.659	0.589	4.297	0.615	5.058	1.058	4.94	1.644	3.803	2.216	3.642	1.555	2.582	1.394	2.533	1.176	1.782	1.186	1.775	1.484	1.859	1.79	1.677	1.841	1.844	2.381
Kenya	Karura	2005		146_FA_Kenya_Karu	fasciventris	M	left	F2	0.944	1.737	0.951	1.276	1	1.103	1.955	1.156	2.567	0.891	4.165	1.09	4.814	1.514	4.726	2.056	3.585	2.475	3.448	1.859	2.469	1.638	2.407	1.428	1.739	1.368	1.73	1.651	1.754	1.914	1.6	1.953	1.726	2.452
Mali	Madina	2010	AB49137599	147_FA_Mali_Madi_AB49137599	fasciventris	F	right	F1	2.341	2.63	2.287	2.263	2.287	2.131	3.058	2.085	3.551	1.794	4.766	1.767	5.353	2.048	5.362	2.5	4.394	3.063	4.295	2.538	3.551	2.433	3.478	2.26	2.937	2.279	2.934	2.514	2.972	2.7	2.84	2.756	2.964	3.131
Mali	Madina	2010	AB49137569	148_FA_Mali_Madi_AB49137569	fasciventris	F	right	F1	1.859	2.021	1.914	1.492	1.96	1.316	3.005	1.522	3.611	1.335	5.149	1.653	5.848	2.196	5.681	2.788	4.359	3.2	4.351	2.457	3.449	2.122	3.446	1.886	2.755	1.76	2.679	2.078	2.668	2.347	2.473	2.369	2.479	2.901
Mali	Madina	2010	AB48959854	149_FA_Mali_Madi_AB48959854	fasciventris	M	right	A	1.453	1.927	1.461	1.38	1.504	1.175	2.69	1.172	3.407	0.827	5.285	0.935	6.115	1.472	5.981	2.097	4.541	2.701	4.479	1.984	3.399	1.757	3.372	1.485	2.48	1.461	2.455	1.808	2.466	2.116	2.275	2.175	2.434	2.79
Mali	Madina	2010	AB48959819	150_FA_Mali_Madi_AB48959819	fasciventris	M	right	F1	2.402	2.48	2.434	1.991	2.491	1.813	3.474	2.024	4.117	1.856	5.69	2.259	6.306	2.821	6.106	3.364	4.86	3.609	4.866	3.021	3.974	2.604	3.974	2.402	3.245	2.224	3.18	2.518	3.164	2.804	3.004	2.818	3.045	3.345
Mali	Madina	2010	AB48959825	151_FA_Mali_Madi_AB48959825	fasciventris	M	right	F1	2.473	1.793	2.56	1.306	2.606	1.157	3.481	1.419	4.079	1.289	5.42	1.69	5.997	2.21	5.81	2.655	4.697	2.89	4.681	2.327	3.928	1.98	3.933	1.774	3.275	1.593	3.207	1.858	3.18	2.11	3.039	2.14	3.037	2.6
Mali	Madina	2010	AB48959831	152_FA_Mali_Madi_AB48959831	fasciventris	M	left	F1	2.078	1.975	2.179	1.456	2.258	1.277	3.244	1.578	3.969	1.451	5.485	1.948	6.126	2.589	5.898	3.138	4.572	3.328	4.599	2.679	3.714	2.228	3.725	1.989	3.018	1.771	2.923	2.089	2.896	2.377	2.711	2.388	2.711	2.95
Mali	Madina	2010	AB48959837	153_FA_Mali_Madi_AB48959837	fasciventris	M	right	F1	2.115	2.7	2.067	2.229	2.086	2.045	3.053	2.037	3.651	1.722	5.274	1.717	6.012	2.097	5.969	2.611	4.802	3.191	4.665	2.617	3.678	2.466	3.63	2.261	2.902	2.282	2.897	2.579	2.937	2.838	2.794	2.889	2.91	3.352
Mali	Madina	2010	AB48959843	154_FA_Mali_Madi_AB48959843	fasciventris	M	right	F1	2.473	2.546	2.527	2.092	2.581	1.94	3.494	2.151	4.121	2.008	5.562	2.37	6.189	2.924	5.954	3.448	4.767	3.648	4.77	3.057	3.975	2.697	3.992	2.5	3.286	2.327	3.224	2.603	3.2	2.857	3.051	2.865	3.089	3.332
Mali	Madina	2010	AB48959849	155_FA_Mali_Madi_AB48959849	fasciventris	M	right	F1	1.746	2.669	1.809	2.21	1.861	2.03	2.885	2.205	3.546	1.997	5.194	2.301	5.885	2.869	5.699	3.399	4.32	3.76	4.391	3.123	3.385	2.757	3.383	2.541	2.623	2.402	2.579	2.699	2.59	2.984	2.429	3.014	2.486	3.566
Mali	Madina	2010	AB48959861	156_FA_Mali_Madi_AB48959861	fasciventris	M	right	F1	2.037	2.451	2.103	1.952	2.149	1.807	3.092	1.993	3.684	1.801	5.211	2.089	5.858	2.593	5.685	3.109	4.446	3.438	4.422	2.829	3.569	2.519	3.569	2.305	2.87	2.193	2.807	2.473	2.802	2.733	2.645	2.752	2.714	3.251
Mali	Madina	2010	AB49137605	157_FA_Mali_Madi_AB49137605	fasciventris	M	right	F1	1.991	2.02	1.936	1.468	1.964	1.265	3.104	1.262	3.77	0.907	5.595	0.937	6.403	1.373	6.3	1.955	4.891	2.565	4.796	1.936	3.775	1.769	3.697	1.544	2.887	1.549	2.86	1.882	2.914	2.172	2.744	2.226	2.865	2.757
Mali	Madina	2010	AB49137593	158_FA_Mali_Madi_AB49137593	fasciventris	M	right	F1	2.548	2.013	2.55	1.518	2.578	1.355	3.583	1.475	4.205	1.244	5.794	1.494	6.454	1.947	6.353	2.531	5.144	2.917	5.079	2.311	4.129	2.01	4.096	1.785	3.371	1.687	3.319	1.977	3.344	2.252	3.186	2.29	3.287	2.8
Mali	Madina	2010	AB49137604	159_FA_Mali_Madi_AB49137604	fasciventris	M	right	F1	1.984	2.52	1.967	1.987	2.014	1.765	3.054	1.885	3.746	1.612	5.377	1.765	6.135	2.263	6.042	2.835	4.734	3.314	4.633	2.668	3.648	2.408	3.601	2.189	2.89	2.126	2.821	2.449	2.854	2.75	2.679	2.791	2.802	3.347
Mali	Madina	2010	AB49137598	160_FA_Mali_Madi_AB49137598	fasciventris	M	right	F1	2.296	2.531	2.339	2.033	2.427	1.828	3.442	2.107	4.142	1.954	5.778	2.43	6.391	3.018	6.118	3.603	4.837	3.792	4.848	3.168	3.975	2.752	3.954	2.506	3.201	2.304	3.127	2.61	3.108	2.917	2.93	2.928	2.933	3.469
Mali	Madina	2010	AB49137592	161_FA_Mali_Madi_AB49137592	fasciventris	M	right	F1	2.189	1.944	2.14	1.481	2.183	1.274	3.155	1.342	3.768	1.07	5.319	1.157	6.054	1.563	5.964	2.121	4.797	2.556	4.693	2.05	3.735	1.799	3.71	1.592	2.986	1.557	2.967	1.846	2.994	2.107	2.847	2.151	3.019	2.665
Mali	Madina	2010	AB49137586	162_FA_Mali_Madi_AB49137586	fasciventris	M	right	F1	2.273	2.988	2.246	2.57	2.249	2.405	3.161	2.441	3.749	2.18	5.171	2.235	5.797	2.6	5.74	3.117	4.648	3.527	4.53	3.035	3.697	2.856	3.631	2.675	3.01	2.644	2.999	2.9	3.01	3.134	2.867	3.178	3.002	3.623
Mali	Madina	2010	AB49137580	163_FA_Mali_Madi_AB49137580	fasciventris	M	left	F1	1.824	2.892	1.898	2.487	1.953	2.339	2.735	2.551	3.352	2.413	4.617	2.716	5.162	3.17	5.057	3.661	3.989	3.856	3.939	3.33	3.17	3.011	3.135	2.843	2.589	2.694	2.526	2.925	2.501	3.159	2.352	3.17	2.363	3.592
Tanzania	Morogoro	2011	AB42853131	164_FA_Tanz_Moro_AB42853131	fasciventris	M	right	F1	1.707	2.661	1.678	2.173	1.726	1.911	2.775	1.967	3.439	1.637	5.222	1.762	5.981	2.271	5.832	2.902	4.569	3.371	4.528	2.748	3.461	2.485	3.412	2.238	2.583	2.222	2.591	2.539	2.588	2.835	2.42	2.892	2.58	3.439
Tanzania	Morogoro	2011	AB42853149	165_FA_Tanz_Moro_AB42853149	fasciventris	M	right	F1	1.835	2.173	1.803	1.662	1.835	1.449	2.876	1.505	3.551	1.162	5.27	1.246	6.059	1.73	5.922	2.327	4.676	2.824	4.559	2.211	3.543	1.989	3.495	1.759	2.705	1.741	2.689	2.041	2.719	2.324	2.532	2.376	2.705	2.924
Tanzania	Morogoro	2011	AB42853155	166_FA_Tanz_Moro_AB42853155	fasciventris	M	right	F1	1.146	2.575	1.033	2.149	1.054	1.867	2.141	1.797	2.778	1.374	4.61	1.241	5.482	1.637	5.434	2.301	4.157	2.959	3.965	2.336	2.87	2.228	2.799	2.003	1.951	2.076	2.014	2.393	2.068	2.683	1.897	2.756	2.127	3.298
Tanzania	Morogoro	2011	AB42853132	167_FA_Tanz_Moro_AB42853132	fasciventris	M	right	F1	2.439	3.057	2.369	2.637	2.42	2.374	3.466	2.336	4.1	1.965	5.808	1.962	6.566	2.388	6.509	3.005	5.301	3.547	5.146	2.946	4.07	2.783	4.011	2.585	3.26	2.591	3.257	2.902	3.298	3.176	3.163	3.236	3.358	3.751
Tanzania	Morogoro	2011	AB42853150	168_FA_Tanz_Moro_AB42853150	fasciventris	M	right	F1	2.57	2.399	2.497	1.905	2.542	1.645	3.575	1.667	4.215	1.321	5.909	1.27	6.779	1.697	6.693	2.307	5.482	2.926	5.309	2.278	4.266	2.121	4.188	1.899	3.404	1.913	3.394	2.224	3.431	2.507	3.269	2.567	3.467	3.104
Tanzania	Morogoro	2011	AB42853156	169_FA_Tanz_Moro_AB42853156	fasciventris	M	right	F1	2.393	2.312	2.326	1.8	2.342	1.609	3.388	1.555	4.002	1.194	5.845	1.121	6.632	1.547	6.549	2.153	5.296	2.789	5.169	2.161	4.131	1.994	4.075	1.773	3.242	1.798	3.258	2.113	3.288	2.396	3.115	2.46	3.334	3.01
Zambia	Kaoma_farm	2007	AB42864771	170_FA_Zambi_Kaom_AB42864771	fasciventris	M	right	F2	2.45	1.547	2.387	1.008	2.409	0.821	3.487	0.77	4.094	0.398	5.804	0.317	6.601	0.672	6.582	1.282	5.363	1.965	5.178	1.314	4.17	1.209	4.113	0.986	3.303	1.041	3.309	1.347	3.393	1.639	3.217	1.71	3.428	2.26
Zambia	Kaoma_farm	2007	AB42864777	171_FA_Zambi_Kaom_AB42864777	fasciventris	M	left	F2	2.12	1.866	2.084	1.349	2.117	1.166	3.215	1.199	3.894	0.932	5.599	1.008	6.4	1.455	6.316	2.06	4.975	2.586	4.812	1.921	3.785	1.706	3.757	1.471	2.951	1.477	2.954	1.777	2.995	2.068	2.842	2.207	2.981	2.673
Zambia	Kaoma_farm	2007	AB42864783	172_FA_Zambi_Kaom_AB42864783	fasciventris	M	right	F2	1.849	1.669	1.869	1.131	1.912	0.953	3.013	1.008	3.721	0.713	5.535	0.869	6.352	1.412	6.215	2.022	4.83	2.609	4.751	1.863	3.636	1.571	3.603	1.319	2.8	1.262	2.77	1.593	2.797	1.923	2.598	1.961	2.721	2.59
Zambia	Kaoma_farm	2007	AB42864742	173_FA_Zambi_Kaom_AB42864742	fasciventris	M	right	F2	1.959	1.349	2.063	0.79	2.153	0.602	3.264	0.872	4.005	0.725	5.823	1.191	6.523	1.847	6.289	2.422	4.826	2.766	4.839	2.011	3.828	1.569	3.831	1.319	2.929	1.101	2.899	1.433	2.886	1.757	2.687	1.771	2.684	2.39
Zambia	Kaoma_farm	2007	AB42864748	174_FA_Zambi_Kaom_AB42864748	fasciventris	M	right	F2	2.258	1.509	2.168	1.068	2.214	0.831	3.233	0.784	3.813	0.46	5.376	0.387	6.142	0.708	6.147	1.335	5.05	1.977	4.818	1.345	3.802	1.223	3.739	1.01	2.98	1.054	3.042	1.343	3.116	1.623	2.963	1.68	3.118	2.171
Zambia	Kaoma_farm	2007	AB42864754	175_FA_Zambi_Kaom_AB42864754	fasciventris	M	right	F2	2.706	1.809	2.725	1.304	2.766	1.144	3.768	1.258	4.417	1.005	6.018	1.157	6.759	1.595	6.623	2.154	5.344	2.605	5.246	1.994	4.282	1.758	4.246	1.554	3.548	1.481	3.51	1.76	3.534	2.043	3.366	2.065	3.467	2.586
Zambia	Kaoma_farm	2007	AB42864760	176_FA_Zambi_Kaom_AB42864760	fasciventris	M	right	F2	2.712	1.321	2.71	0.904	2.751	0.754	3.761	0.763	4.406	0.496	5.863	0.602	6.52	0.972	6.465	1.56	5.387	1.993	5.253	1.411	4.273	1.187	4.224	0.991	3.546	0.972	3.486	1.234	3.538	1.471	3.374	1.528	3.491	1.958
Zambia	Kaoma_farm	2007	AB42864772	177_FA_Zambi_Kaom_AB42864772	fasciventris	M	right	F2	2.333	1.177	2.289	0.728	2.338	0.493	3.365	0.518	3.94	0.222	5.657	0.2	6.369	0.542	6.364	1.125	5.115	1.747	4.945	1.123	3.957	0.964	3.905	0.769	3.19	0.75	3.174	1.043	3.209	1.344	3.037	1.394	3.19	1.922
Kenya		2011		178_RO_IAEA_F	rosa	F	right	R2	0.624	1.39	0.65	0.843	0.674	0.631	1.815	0.648	2.536	0.264	4.418	0.249	5.22	0.734	5.107	1.328	3.787	2.058	3.648	1.296	2.513	1.193	2.44	0.938	1.599	0.951	1.571	1.352	1.586	1.637	1.382	1.691	1.504	2.283
Kenya		2011		179_RO_IAEA_F	rosa	F	left	R2	0.743	1.634	0.734	1.098	0.756	0.919	1.861	0.899	2.49	0.546	4.306	0.647	5.081	1.161	4.931	1.794	3.587	2.375	3.554	1.651	2.535	1.467	2.488	1.199	1.657	1.197	1.642	1.533	1.664	1.814	1.465	1.871	1.602	2.43
Kenya		2011		180_RO_IAEA_F	rosa	F	left	R2	0.504	1.361	0.556	0.831	0.628	0.598	1.735	0.754	2.515	0.436	4.425	0.722	5.132	1.325	4.919	1.925	3.483	2.464	3.461	1.673	2.468	1.382	2.444	1.122	1.515	1.019	1.468	1.352	1.451	1.654	1.241	1.699	1.406	2.295
Kenya		2011		181_RO_IAEA_F	rosa	F	left	R2	0.678	1.581	0.685	1.051	0.715	0.86	1.807	0.921	2.519	0.594	4.367	0.74	5.154	1.26	5.011	1.888	3.599	2.489	3.534	1.755	2.536	1.511	2.536	1.23	1.612	1.178	1.597	1.53	1.616	1.809	1.399	1.863	1.487	2.418
Kenya		2011		182_RO_IAEA_F	rosa	F	left	R2	0.517	1.352	0.582	0.785	0.635	0.599	1.77	0.77	2.485	0.485	4.369	0.798	5.094	1.39	4.873	2.021	3.435	2.459	3.472	1.721	2.388	1.421	2.384	1.157	1.543	1.034	1.442	1.423	1.425	1.71	1.221	1.745	1.235	2.321
Kenya		2011		183_RO_IAEA_F	rosa	F	right	R2	0.804	1.486	0.832	0.933	0.88	0.746	1.927	0.903	2.684	0.626	4.499	0.968	5.202	1.548	4.976	2.146	3.55	2.57	3.578	1.821	2.565	1.505	2.546	1.267	1.74	1.142	1.671	1.471	1.647	1.746	1.469	1.791	1.535	2.365
Kenya		2011		184_RO_IAEA_M	rosa	M	left	R2	0.893	1.73	0.783	1.249	0.783	1.047	1.875	0.897	2.547	0.476	4.223	0.369	4.987	0.727	4.923	1.339	3.863	1.953	3.639	1.341	2.611	1.303	2.551	1.073	1.721	1.161	1.742	1.485	1.839	1.783	1.669	1.845	1.895	2.345
Kenya		2011		185_RO_IAEA_M	rosa	M	left	R2	0.535	1.707	0.456	1.154	0.46	0.974	1.657	0.859	2.31	0.413	4.109	0.409	4.891	0.842	4.797	1.499	3.672	2.086	3.454	1.443	2.433	1.321	2.383	1.094	1.456	1.143	1.471	1.488	1.548	1.807	1.364	1.874	1.529	2.413
Kenya		2011		186_RO_IAEA_M	rosa	M	right	R2	0.767	1.829	0.669	1.284	0.677	1.085	1.842	0.987	2.577	0.541	4.337	0.517	5.111	0.914	5.057	1.555	3.903	2.207	3.69	1.538	2.596	1.457	2.549	1.216	1.632	1.284	1.656	1.622	1.75	1.919	1.575	1.989	1.803	2.56
Mozambique	Sofala_prov_Mphingwe	2009	AB42864784	187_RO_Mozam_Mphi_AB42864784	rosa	M	right	R1	2.984	0.882	3.146	0.35	3.233	0.178	4.191	0.621	4.901	0.575	6.362	1.309	6.844	2.034	6.505	2.541	5.245	2.562	5.358	1.93	4.627	1.377	4.684	1.142	3.942	0.786	3.814	1.095	3.721	1.38	3.518	1.347	3.463	1.963
Mozambique	Sofala_prov_Mphingwe	2009	AB42864743	188_RO_Mozam_Mphi_AB42864743	rosa	M	left	R1	2.588	1.613	2.588	1.086	2.604	0.91	3.647	0.994	4.296	0.684	5.941	1.002	6.55	1.507	6.381	2.091	5.284	2.436	5.222	1.852	4.307	1.534	4.271	1.301	3.43	1.219	3.4	1.526	3.44	1.83	3.278	1.874	3.4	2.422
Mozambique	Sofala_prov_Mphingwe	2009	AB42864755	189_RO_Mozam_Mphi_AB42864755	rosa	M	right	R1	2.773	1.067	2.795	0.624	2.831	0.394	3.829	0.596	4.529	0.402	5.965	0.774	6.564	1.324	6.378	1.901	5.249	2.177	5.232	1.551	4.36	1.187	4.352	0.971	3.605	0.788	3.55	1.091	3.553	1.387	3.392	1.422	3.441	1.947
Mozambique	Sofala_prov_Mphingwe	2009	AB42864761	190_RO_Mozam_Mphi_AB42864761	rosa	M	right	R1	2.487	1.053	2.485	0.493	2.52	0.313	3.568	0.46	4.207	0.201	5.862	0.438	6.494	0.947	6.328	1.568	5.103	1.954	5.089	1.331	4.205	1.04	4.183	0.8	3.361	0.689	3.337	1.012	3.345	1.336	3.157	1.363	3.263	1.954
Mozambique	Sofala_prov_Mphingwe	2009	AB42864767	191_RO_Mozam_Mphi_AB42864767	rosa	M	left	R1	2.771	1.219	2.828	0.724	2.893	0.509	3.892	0.729	4.565	0.525	6.083	0.906	6.666	1.464	6.462	2.028	5.275	2.316	5.275	1.701	4.434	1.339	4.442	1.097	3.647	0.939	3.598	1.247	3.59	1.546	3.411	1.573	3.457	2.126
Mozambique	Sofala_prov_Mphingwe	2009	AB42864773	192_RO_Mozam_Mphi_AB42864773	rosa	M	right	R1	3.177	1.123	3.21	0.705	3.281	0.505	4.139	0.716	4.775	0.555	6.146	0.945	6.624	1.461	6.381	1.956	5.36	2.125	5.382	1.609	4.614	1.262	4.614	1.065	3.936	0.901	3.876	1.164	3.879	1.445	3.723	1.461	3.745	1.95
Mozambique	Sofala_prov_Mphingwe	2009	AB42864779	193_RO_Mozam_Mphi_AB42864779	rosa	M	right	R1	2.419	1.624	2.438	1.12	2.504	0.907	3.539	1.112	4.193	0.896	5.798	1.245	6.394	1.839	6.135	2.397	4.994	2.656	4.999	2.06	4.095	1.705	4.087	1.471	3.332	1.319	3.267	1.648	3.256	1.951	3.073	1.978	3.141	2.547
Mozambique	Sofala_prov_Mphingwe	2009	AB42864785	194_RO_Mozam_Mphi_AB42864785	rosa	M	right	R1	2.79	1.704	2.855	1.273	2.906	1.094	3.852	1.333	4.469	1.178	5.872	1.59	6.4	2.164	6.173	2.684	5.046	2.839	5.106	2.281	4.29	1.891	4.296	1.677	3.613	1.501	3.529	1.769	3.518	2.056	3.356	2.069	3.378	2.573
Reunion	Saint_Louis	2011	AB42887495	195_RO_Reun_AB42887495	rosa	F	right	R2	2.274	2.686	2.174	2.277	2.207	2.012	3.246	1.852	3.869	1.416	5.618	1.267	6.411	1.646	6.376	2.239	5.112	3.016	4.971	2.331	3.939	2.282	3.885	2.052	3.073	2.155	3.092	2.464	3.184	2.729	3.013	2.808	3.195	3.292
Reunion	Saint_Louis	2011	AB42887501	196_RO_Reun_AB42887501	rosa	F	right	R2	2.501	2.634	2.621	2.225	2.512	2.001	3.568	2.001	4.258	1.708	5.931	1.884	6.608	2.409	6.451	2.962	5.163	3.462	5.125	2.786	4.164	2.545	4.142	2.317	3.387	2.255	3.33	2.561	3.362	2.826	3.165	2.861	3.257	3.354
Reunion	Saint_Paul	2011	AB42887526	197_RO_Reun_AB42887526	rosa	F	right	R2	2.132	2.259	2.121	1.789	2.186	1.508	3.335	1.511	4.026	1.146	5.848	1.294	6.542	1.827	6.38	2.446	5.048	3.043	5.007	2.302	3.997	2.064	3.961	1.824	3.091	1.816	3.056	2.162	3.086	2.437	2.867	2.481	3.01	3.059
Reunion	Saint_Paul	2011	AB42887538	198_RO_Reun_AB42887538	rosa	F	right	R2	1.791	2.353	1.706	1.902	1.772	1.579	2.897	1.584	3.579	1.209	5.315	1.288	6.065	1.802	5.94	2.432	4.636	3.049	4.56	2.331	3.533	2.152	3.492	1.886	2.647	1.889	2.644	2.239	2.687	2.516	2.511	2.576	2.655	3.152
Reunion	Saint_Paul	2011	AB42887503	199_RO_Reun_AB42887503	rosa	F	right	R2	1.778	2.317	1.667	1.897	1.669	1.596	2.699	1.412	3.306	0.949	4.967	0.713	5.848	1.054	5.783	1.713	4.553	2.515	4.358	1.824	3.428	1.829	3.355	1.585	2.564	1.726	2.585	2.065	2.669	2.322	2.493	2.412	2.71	2.902
Reunion	Le_Tampon	2011	AB42887509	200_RO_Reun_AB42887509	rosa	F	right	R2	2.097	2.848	2.094	2.37	2.157	2.13	3.173	2.24	3.905	1.946	5.583	2.251	6.189	2.797	6.029	3.362	4.746	3.824	4.737	3.116	3.773	2.824	3.754	2.592	2.959	2.492	2.911	2.805	2.935	3.065	2.757	3.108	2.835	3.619
Reunion	Saint_Louis	2011	AB42887496	202_RO_Reun_AB42887496	rosa	M	right	R2	2.349	2.428	2.27	1.994	2.351	1.717	3.392	1.717	4.095	1.384	5.686	1.49	6.351	1.97	6.239	2.474	5.079	2.986	4.959	2.37	3.997	2.188	3.981	1.989	3.199	1.97	3.155	2.267	3.234	2.558	3.082	2.61	3.212	3.103
SouthAfrica	Pretoria	2011	AB42887533	203_RO_SAfr_Pret_AB42887533	rosa	M	right	R2	2.325	1.862	2.331	1.404	2.42	1.127	3.504	1.301	4.252	1.068	5.992	1.331	6.691	1.87	6.493	2.534	5.19	2.9	5.103	2.257	4.092	1.883	4.1	1.653	3.29	1.526	3.23	1.856	3.236	2.16	3.07	2.206	3.125	2.775
SouthAfrica	Pretoria	2011	AB42887539	204_RO_SAfr_Pret_AB42887539	rosa	M	right	R2	1.676	1.978	1.73	1.477	1.847	1.223	3.024	1.485	3.858	1.33	5.64	1.785	6.335	2.471	6.052	3.079	4.627	3.327	4.621	2.605	3.624	2.158	3.643	1.907	2.733	1.711	2.654	2.041	2.627	2.357	2.425	2.373	2.531	3.019
SouthAfrica	Pretoria	2011	AB42887498	205_RO_SAfr_Pret_AB42887498	rosa	M	left	R2	1.907	1.801	1.893	1.355	1.951	1.098	3.046	1.189	3.784	0.921	5.432	1.126	6.106	1.658	5.951	2.246	4.68	2.648	4.585	2.025	3.65	1.754	3.656	1.527	2.841	1.448	2.79	1.762	2.822	2.063	2.648	2.107	2.735	2.653
SouthAfrica	Pretoria	2011	AB42887522	206_RO_SAfr_Pret_AB42887522	rosa	M	right	R2	1.759	2.035	1.737	1.501	1.827	1.23	3.043	1.396	3.813	1.098	5.661	1.339	6.409	1.924	6.23	2.553	4.864	3.005	4.797	2.325	3.686	1.989	3.696	1.751	2.764	1.653	2.721	1.989	2.751	2.314	2.569	2.358	2.694	2.976
SouthAfrica	Pretoria	2011	AB42887528	207_RO_SAfr_Pret_AB42887528	rosa	M	right	R2	1.607	2.144	1.474	1.618	1.493	1.32	2.745	1.211	3.396	0.767	5.355	0.553	6.23	0.989	6.179	1.71	4.886	2.442	4.68	1.775	3.466	1.696	3.423	1.436	2.515	1.523	2.512	1.889	2.634	2.238	2.482	2.317	2.713	2.93
SouthAfrica	Pretoria	2011	AB42887534	208_RO_SAfr_Pret_AB42887534	rosa	M	right	R2	1.871	2.179	1.795	1.719	1.904	1.384	3.051	1.457	3.808	1.125	5.683	1.297	6.426	1.842	6.271	2.479	4.961	2.956	4.854	2.266	3.708	2.024	3.678	1.76	2.833	1.727	2.806	2.07	2.852	2.395	2.689	2.446	2.849	3.029
SouthAfrica	Pretoria	2011	AB42887540	209_RO_SAfr_Pret_AB42887540	rosa	M	right	R2	2.192	2.024	2.214	1.543	2.276	1.278	3.457	1.422	4.268	1.151	6.035	1.432	6.703	2.024	6.546	2.608	5.278	3.003	5.195	2.349	4.103	2.032	4.092	1.773	3.227	1.67	3.146	2.011	3.17	2.343	3.011	2.384	3.095	2.968
SouthAfrica	Pretoria	2011	AB42852693	210_RO_SAfr_Pret_AB42852693	rosa	M	right	R2	2.293	1.751	2.268	1.271	2.314	1.024	3.398	1.089	4.127	0.772	5.775	0.94	6.436	1.431	6.32	1.976	5.135	2.423	4.989	1.799	4.03	1.599	4.019	1.382	3.192	1.344	3.157	1.648	3.211	1.948	3.046	2.005	3.192	2.526
SouthAfrica	Pretoria	2011	AB42852705	211_RO_SAfr_Pret_AB42852705	rosa	M	right	R2	2.089	2.511	1.976	2.089	1.989	1.822	3.057	1.714	3.749	1.278	5.435	1.149	6.176	1.532	6.127	2.195	5.043	2.819	4.803	2.224	3.741	2.135	3.689	1.897	2.884	1.986	2.911	2.273	2.997	2.549	2.846	2.641	3.092	3.114
SouthAfrica	Pretoria	2011	AB42852711	212_RO_SAfr_Pret_AB42852711	rosa	M	left	R2	1.522	2.092	1.465	1.616	1.511	1.365	2.622	1.373	3.359	1.038	5.062	1.054	5.897	1.524	5.765	2.176	4.532	2.719	4.365	2.095	3.273	1.889	3.265	1.654	2.411	1.641	2.392	1.965	2.457	2.265	2.308	2.33	2.446	2.859
SouthAfrica	Pretoria	2011	AB42852717	213_RO_SAfr_Pret_AB42852717	rosa	M	right	R2	1.522	2.092	1.465	1.616	1.511	1.365	2.622	1.373	3.359	1.038	5.062	1.054	5.897	1.524	5.765	2.176	4.532	2.719	4.365	2.095	3.273	1.889	3.265	1.654	2.411	1.641	2.392	1.965	2.457	2.265	2.308	2.33	2.446	2.859
SouthAfrica	Pretoria	2011	AB42852723	214_RO_SAfr_Pret_AB42852723	rosa	M	right	R2	2.251	1.978	2.216	1.481	2.289	1.23	3.373	1.308	4.105	0.997	5.846	1.157	6.551	1.654	6.43	2.268	5.219	2.759	5.108	2.103	4.035	1.859	4.013	1.616	3.157	1.568	3.132	1.87	3.186	2.178	2.997	2.224	3.138	2.776
SouthAfrica	Pretoria	2011	AB42852735	215_RO_SAfr_Pret_AB42852735	rosa	M	left	R2	1.499	2.507	1.396	1.981	1.45	1.664	2.68	1.669	3.48	1.282	5.406	1.312	6.179	1.81	6.054	2.474	4.759	3.095	4.615	2.377	3.469	2.214	3.447	1.946	2.482	1.978	2.493	2.333	2.553	2.677	2.382	2.74	2.569	3.341
SouthAfrica	Pretoria	2011	AB42852694	216_RO_SAfr_Pret_AB42852694	rosa	M	right	R2	1.87	2.116	1.792	1.578	1.835	1.308	2.962	1.303	3.668	0.932	5.359	0.9	6.127	1.297	6.092	2.016	4.932	2.619	4.754	1.978	3.719	1.814	3.689	1.554	2.781	1.603	2.786	1.938	2.854	2.262	2.689	2.33	2.846	2.895
SouthAfrica	Pretoria	2011	AB42852700	217_RO_SAfr_Pret_AB42852700	rosa	M	left	R2	2.63	1.865	2.667	1.465	2.735	1.227	3.778	1.346	4.473	1.111	6.1	1.343	6.732	1.897	6.546	2.446	5.321	2.8	5.254	2.197	4.335	1.903	4.349	1.678	3.554	1.565	3.492	1.87	3.465	2.154	3.311	2.189	3.384	2.657
SouthAfrica	Pretoria	2011	AB42852712	218_RO_SAfr_Pret_AB42852712	rosa	M	right	R2	2.029	2.015	1.994	1.497	2.056	1.234	3.19	1.332	3.914	1.037	5.735	1.191	6.488	1.71	6.297	2.361	4.992	2.807	4.906	2.164	3.814	1.907	3.806	1.648	2.928	1.594	2.904	1.923	2.934	2.239	2.804	2.291	2.907	2.828
S_Africa	Mpumalanga	2010	AB42864645	219_RO_SAfri_Mpum_AB42864645	rosa	M	right	R1	2.092	2.914	1.995	2.527	1.986	2.357	2.857	2.243	3.403	1.892	4.754	1.824	5.346	2.149	5.349	2.665	4.465	3.178	4.273	2.659	3.446	2.581	3.365	2.411	2.711	2.465	2.741	2.735	2.816	2.978	2.684	3.041	2.876	3.468
SouthAfrica	Nelspruit	2007	AB42887493	220_RO_SAfri_Nels_AB42887493	rosa	F	left	R2	1.608	2.452	1.721	1.818	1.783	1.63	2.845	1.929	3.699	1.716	5.472	2.214	6.051	3.06	5.714	3.572	4.313	3.801	4.413	3.063	3.44	2.605	3.481	2.352	2.629	2.155	2.543	2.468	2.519	2.756	2.352	2.788	2.403	3.341
SouthAfrica	Nelspruit	2007	AB42887499	221_RO_SAfri_Nels_AB42887499	rosa	F	right	R2	1.574	2.527	1.663	1.983	1.709	1.785	2.828	1.974	3.637	1.725	5.604	2.129	6.308	2.8	6.018	3.421	4.463	3.792	4.52	3.039	3.472	2.668	3.475	2.402	2.619	2.237	2.549	2.576	2.535	2.876	2.318	2.906	2.367	3.515
SouthAfrica	Nelspruit	2008	AB42887517	222_RO_SAfri_Nels_AB42887517	rosa	F	right	R2	1.604	2.287	1.854	1.772	1.84	1.499	2.751	1.686	3.52	1.409	5.409	1.705	6.057	2.301	5.864	2.916	4.414	3.395	4.39	2.637	3.376	2.301	3.355	2.049	2.574	1.94	2.507	2.268	2.517	2.555	2.328	2.591	2.379	3.138
SouthAfrica	Nelspruit	2008	AB42887500	223_RO_SAfri_Nels_AB42887500	rosa	F	right	R1	1.6	1.34	1.51	0.9	1.53	0.59	2.58	0.58	3.28	0.21	5.03	0.18	5.83	0.68	5.66	1.34	4.38	1.97	4.31	1.26	3.33	1.11	3.28	0.84	2.42	0.86	2.42	1.19	2.49	1.47	2.3	1.56	2.52	2.13
Tanzania	Morogoro	2006	AB42864764	224_RO_Tanza_Moro_AB42864764	rosa	F	right	R2	1.463	2.344	1.485	1.87	1.558	1.631	2.634	1.789	3.328	1.523	5.133	1.786	5.9	2.35	5.729	2.978	4.276	3.517	4.312	2.756	3.282	2.428	3.322	2.157	2.442	2.043	2.382	2.377	2.35	2.653	2.16	2.686	2.209	3.274
Tanzania	Morogoro	2006	AB42864770	225_RO_Tanza_Moro_AB42864770	rosa	F	right	R1	1.978	2.406	1.973	1.943	2.035	1.675	3.04	1.793	3.728	1.5	5.414	1.769	6.091	2.279	5.97	2.865	4.675	3.408	4.653	2.699	3.683	2.409	3.667	2.142	2.855	2.04	2.809	2.379	2.804	2.656	2.629	2.702	2.653	3.25
Tanzania	Morogoro	2006	AB42864776	226_RO_Tanza_Moro_AB42864776	rosa	F	right	R1	1.859	2.494	1.821	2.086	1.857	1.892	2.746	1.932	3.346	1.616	4.918	1.762	5.575	2.243	5.448	2.743	4.259	3.24	4.216	2.624	3.321	2.408	3.283	2.186	2.638	2.146	2.608	2.438	2.608	2.678	2.43	2.719	2.527	3.216
Tanzania	Morogoro	2006	AB42864782	227_RO_Tanza_Moro_AB42864782	rosa	M	right	R2	1.499	2.569	1.458	2.067	1.493	1.876	2.55	1.951	3.269	1.666	4.854	1.817	5.582	2.315	5.444	2.881	4.302	3.323	4.205	2.73	3.148	2.49	3.102	2.256	2.331	2.207	2.296	2.507	2.334	2.798	2.191	2.838	2.261	3.339
Tanzania	Morogoro	2006	AB42864788	228_RO_Tanza_Moro_AB42864788	rosa	M	right	R2	1.841	2.232	1.73	1.741	1.749	1.516	2.838	1.451	3.505	1.068	5.081	0.959	5.868	1.265	5.876	1.908	4.8	2.57	4.613	1.97	3.5	1.911	3.435	1.665	2.678	1.714	2.659	2.049	2.749	2.343	2.605	2.405	2.754	2.908

## Sheet: wing band areas
country	locality	year	2Dbarcode	individual code	morphospecies	sex	WING	genotypic cluster (Virgilio 2013)	Area1	Area2	Area3	Area4	Area5	Area6
Benin	Parakon	2008	AB42853162	1_AN_Beni_Para_AB42853162	anonae	M	LW	A	0.01	0.098	0.185	0.06	0.2	0.128
Benin	Parakon	2008	AB42853168	2_AN_Beni_Para_AB42853168	anonae	M	RW	A	0.006	0.119	0.185	0.036	0.237	0.137
Benin	Parakon	2008	AB42853127	3_AN_Beni_Para_AB42853127	anonae	M	RW	A	0.007	0.102	0.146	0.051	0.198	0.136
Benin	Parakon	2008	AB42853133	4_AN_Beni_Para_AB42853133	anonae	M	RW	R1	0.011	0.104	0.26	0.045	0.201	0.131
Benin	Parakon	2008	AB42853139	5_AN_Beni_Para_AB42853139	anonae	M	RW	A	0.013	0.121	0.162	0.045	0.222	0.163
Benin	Parakon	2008	AB42853145	6_AN_Beni_Para_AB42853145	anonae	M	RW	R2	0.01	0.112	0.164	0.056	0.195	0.119
Benin	Parakon	2008	AB42853151	7_AN_Beni_Para_AB42853151	anonae	M	RW	A	0.012	0.105	0.216	0.063	0.22	0.173
Benin	Parakon	2008	AB42853157	8_AN_Beni_Para_AB42853157	anonae	M	RW	A	0.004	0.108	0.18	0.036	0.187	0.126
Benin	Parakon	2008	AB42853163	9_AN_Beni_Para_AB42853163	anonae	M	RW	A	0.012	0.132	0.209	0.052	0.208	0.167
Benin	Parakon	2008	AB42853169	10_AN_Beni_Para_AB42853169	anonae	M	RW	A	0.01	0.116	0.179	0.066	0.21	0.141
Benin	Parakon	2008	AB42853128	11_AN_Beni_Para_AB42853128	anonae	M	RW	A	0.012	0.124	0.158	0.03	0.173	0.146
Benin	Parakon	2008	AB42853134	12_AN_Beni_Para_AB42853134	anonae	M	RW	A	0.012	0.104	0.161	0.048	0.185	0.124
Benin	Parakon	2008	AB42853140	13_AN_Beni_Para_AB42853140	anonae	M	RW	A	0.012	0.112	0.218	0.075	0.232	0.152
Benin	Parakon	2008	AB42853146	14_AN_Beni_Para_AB42853146	anonae	M	RW	A	0.012	0.111	0.169	0.041	0.197	0.15
Benin	Parakon	2008	AB42853152	15_AN_Beni_Para_AB42853152	anonae	M	RW	A	0.008	0.081	0.16	0.051	0.163	0.107
Benin	Parakon	2008	AB42853158	16_AN_Beni_Para_AB42853158	anonae	M	RW	A	0.017	0.128	0.196	0.037	0.221	0.156
Benin	Parakon	2008	AB42853164	17_AN_Beni_Para_AB42853164	anonae	M	RW	A	0.009	0.12	0.192	0.028	0.207	0.145
Benin	Parakon	2008	AB42853170	18_AN_Beni_Para_AB42853170	anonae	M	RW	A	0.009	0.092	0.171	0.033	0.184	0.139
Benin	Parakon	2008	AB42853135	19_AN_Beni_Para_AB42853135	anonae	M	RW	A	0.012	0.125	0.202	0.038	0.224	0.159
Benin	Parakon	2008	AB42853141	20_AN_Beni_Para_AB42853141	anonae	M	RW	A	0.01	0.101	0.162	0.043	0.165	0.124
Benin	Parakon	2008	AB42853147	21_AN_Beni_Para_AB42853147	anonae	M	RW	A	0.011	0.119	0.218	0.059	0.202	0.143
Benin	Parakon	2008	AB42853153	22_AN_Beni_Para_AB42853153	anonae	M	RW	A	0.01	0.101	0.159	0.051	0.16	0.132
Benin	Parakon	2008	AB42853159	23_AN_Beni_Para_AB42853159	anonae	M	RW	A	0.009	0.095	0.153	0.054	0.209	0.152
Cameroon	Essé	2005	AB42864734	24_AN_Camer_Esse_AB42864734	anonae	F	LW	A	0.014	0.115	0.265	0.031	0.25	0.189
Cameroon	Essé	2005	AB42864722	25_AN_Camer_Esse_AB42864722	anonae	F	RW	A	0.013	0.11	0.275	0.029	0.257	0.214
Cameroon	Essé	2005	AB42864710	26_AN_Camer_Esse_AB42864710	anonae	F	RW	A	0.011	0.114	0.261	0.049	0.26	0.196
Cameroon	Essé	2005	AB42864704	27_AN_Camer_Esse_AB42864704	anonae	F	RW	A	0.011	0.116	0.249	0.05	0.222	0.187
Cameroon	Essé	2005	AB42864698	28_AN_Camer_Esse_AB42864698	anonae	F	LW	A	0.009	0.114	0.283	0.053	0.251	0.212
Cameroon	Essé	2005	AB42864727	29_AN_Camer_Esse_AB42864727	anonae	F	RW	A	0.015	0.112	0.291	0.061	0.26	0.225
Cameroon	Essé	2005	AB42864703	30_AN_Camer_Esse_AB42864703	anonae	F	RW	R2	0.01	0.107	0.255	0.062	0.234	0.178
Cameroon	Essé	2005	AB42864740	31_AN_Camer_Esse_AB42864740	anonae	M	RW	A	0.016	0.111	0.2	0.028	0.215	0.15
Cameroon	Essé	2005	AB42864716	32_AN_Camer_Esse_AB42864716	anonae	M	RW	A	0.015	0.118	0.194	0.035	0.223	0.164
Cameroon	Essé	2005	AB42864739	33_AN_Camer_Esse_AB42864739	anonae	M	RW	A	0.014	0.091	0.16	0.024	0.201	0.144
Cameroon	Essé	2005	AB42864733	34_AN_Camer_Esse_AB42864733	anonae	M	RW	A	0.007	0.079	0.132	0.015	0.09	0.081
Cameroon	Essé	2005	AB42864721	35_AN_Camer_Esse_AB42864721	anonae	M	RW	A	0.015	0.096	0.194	0.028	0.236	0.184
Cameroon	Essé	2005	AB42864715	36_AN_Camer_Esse_AB42864715	anonae	M	RW	A	0.011	0.106	0.183	0.031	0.193	0.15
Cameroon	Essé	2005	AB42864709	37_AN_Camer_Esse_AB42864709	anonae	M	RW	A	0.01	0.115	0.151	0.026	0.179	0.159
Cameroon	Essé	2005	AB42864697	38_AN_Camer_Esse_AB42864697	anonae	M	RW	A	0.01	0.117	0.174	0.032	0.193	0.158
CongoDR	Mambasa	2007	AB42864696	39_AN_Congo_Mamb_AB42864696	anonae	F	RW	A	0.006	0.094	0.173	0.044	0.178	0.136
CongoDR	Mambasa	2007	AB42864731	40_AN_Congo_Mamb_AB42864731	anonae	F	RW	A	0.007	0.089	0.233	0.03	0.165	0.163
CongoDR	Mambasa	2007	AB42864725	41_AN_Congo_Mamb_AB42864725	anonae	F	LW	A	0.008	0.093	0.225	0.036	0.185	0.151
CongoDR	Mambasa	2007	AB42864719	42_AN_Congo_Mamb_AB42864719	anonae	F	LW	A	0.004	0.085	0.156	0.027	0.15	0.133
CongoDR	Mambasa	2007	AB42864713	43_AN_Congo_Mamb_AB42864713	anonae	F	RW	R2	0.007	0.09	0.218	0.051	0.198	0.153
CongoDR	Mambasa	2007	AB42864695	44_AN_Congo_Mamb_AB42864695	anonae	F	RW	A	0.008	0.089	0.262	0.048	0.192	0.162
CongoDR	Mambasa	2007	AB42864724	45_AN_Congo_Mamb_AB42864724	anonae	F	RW	A	0.008	0.093	0.203	0.029	0.179	0.138
CongoDR	Mambasa	2007	AB42864718	46_AN_Congo_Mamb_AB42864718	anonae	F	RW	A	0.009	0.082	0.221	0.033	0.19	0.167
CongoDR	Mambasa	2007	AB42864712	47_AN_Congo_Mamb_AB42864712	anonae	F	RW	A	0.008	0.087	0.224	0.032	0.182	0.142
CongoDR	Mambasa	2007	AB42864706	48_AN_Congo_Mamb_AB42864706	anonae	F	RW	A	0.011	0.101	0.281	0.045	0.202	0.178
CongoDR	Mambasa	2007	AB42864717	49_AN_Congo_Mamb_AB42864717	anonae	F	RW	A	0.009	0.094	0.223	0.037	0.189	0.174
CongoDR	Mambasa	2007	AB42864705	50_AN_Congo_Mamb_AB42864705	anonae	F	RW	A	0.007	0.081	0.197	0.046	0.188	0.139
CongoDR	Mambasa	2007	AB42864737	51_AN_Congo_Mamb_AB42864737	anonae	M	RW	A	0.012	0.101	0.166	0.04	0.203	0.14
CongoDR	Mambasa	2007	AB42864707	52_AN_Congo_Mamb_AB42864707	anonae	M	RW	A	0.009	0.091	0.16	0.032	0.201	0.146
CongoDR	Mambasa	2007	AB42864701	53_AN_Congo_Mamb_AB42864701	anonae	M	RW	A	0.012	0.094	0.148	0.033	0.18	0.127
CongoDR	Mambasa	2007	AB42864736	54_AN_Congo_Mamb_AB42864736	anonae	M	RW	A	0.008	0.087	0.149	0.042	0.158	0.127
CongoDR	Mambasa	2007	AB42864730	55_AN_Congo_Mamb_AB42864730	anonae	M	RW	A	0.014	0.11	0.153	0.04	0.2	0.155
Kenya	Kakamega_f	2000	AB42869869	56_AN_Kenya_Kaka_AB42869869	anonae	F	LW	A	0.008	0.107	0.207	0.035	0.174	0.132
Kenya	Kakamega_f	2000	AB42869868	57_AN_Kenya_Kaka_AB42869868	anonae	F	LW	A	0.019	0.1	0.186	0.058	0.194	0.15
Kenya	Kakamega_f	2000	AB42869838	58_AN_Kenya_Kaka_AB42869838	anonae	F	RW	A	0.009	0.089	0.187	0.047	0.157	0.117
Kenya	Kakamega_f	2000	AB42869832	59_AN_Kenya_Kaka_AB42869832	anonae	F	LW	A	0.009	0.085	0.219	0.029	0.155	0.147
Kenya	Kakamega_f	2000	AB42869867	60_AN_Kenya_Kaka_AB42869867	anonae	F	LW	A	0.013	0.1	0.268	0.039	0.238	0.171
Kenya	Kakamega_f	2000	AB42869851	61_AN_Kenya_Kaka_AB42869851	anonae	M	LW	A	0.012	0.11	0.254	0.041	0.214	0.167
Kenya	Kakamega_f	2000	AB42869861	62_AN_Kenya_Kaka_AB42869861	anonae	M	LW	A	0.015	0.115	0.151	0.035	0.189	0.148
Kenya	Kakamega_f	2000	AB42869849	63_AN_Kenya_Kaka_AB42869849	anonae	M	RW	A	0.015	0.102	0.188	0.035	0.191	0.133
Kenya	Kakamega_f	2000	AB42869848	64_AN_Kenya_Kaka_AB42869848	anonae	M	RW	A	0.009	0.097	0.121	0.04	0.156	0.121
Mali	Waibera	2010	AB48959851	65_AN_Mali_Waib_AB48959851	anonae	M	RW	A	0.009	0.103	0.165	0.041	0.168	0.115
Mali	Waibera	2010	AB48959857	66_AN_Mali_Waib_AB48959857	anonae	M	RW	A	0.014	0.115	0.214	0.054	0.232	0.153
Mali	Waibera	2010	AB48959816	67_AN_Mali_Waib_AB48959816	anonae	M	RW	A	0.012	0.111	0.163	0.061	0.222	0.167
Mali	Waibera	2010	AB48959822	68_AN_Mali_Waib_AB48959822	anonae	M	RW	A	0.012	0.115	0.17	0.029	0.205	0.179
Mali	Waibera	2010	AB48959834	69_AN_Mali_Waib_AB48959834	anonae	M	RW	F2	0.007	0.085	0.126	0.04	0.153	0.115
Mali	Waibera	2010	AB48959852	70_AN_Mali_Waib_AB48959852	anonae	M	RW	A	0.012	0.098	0.198	0.04	0.218	0.13
Mali	Waibera	2010	AB48959817	71_AN_Mali_Waib_AB48959817	anonae	M	RW	A	0.013	0.114	0.199	0.048	0.216	0.166
Mali	Waibera	2010	AB48959829	72_AN_Mali_Waib_AB48959829	anonae	M	RW	A	0.012	0.078	0.117	0.037	0.152	0.122
Mali	Waibera	2010	AB48959835	73_AN_Mali_Waib_AB48959835	anonae	M	RW	A	0.011	0.098	0.172	0.049	0.178	0.152
Mali	Waibera	2010	AB48959841	74_AN_Mali_Waib_AB48959841	anonae	M	RW	A	0.009	0.094	0.167	0.034	0.173	0.129
Mali	Waibera	2010	AB48959853	75_AN_Mali_Waib_AB48959853	anonae	M	RW	A	0.015	0.113	0.159	0.064	0.208	0.134
Mali	Waibera	2010	AB48959859	76_AN_Mali_Waib_AB48959859	anonae	M	RW	A	0.015	0.11	0.191	0.049	0.234	0.172
Mali	Waibera	2010	AB48959824	77_AN_Mali_Waib_AB48959824	anonae	M	RW	A	0.009	0.098	0.195	0.045	0.214	0.149
Mali	Waibera	2010	AB48959830	78_AN_Mali_Waib_AB48959830	anonae	M	RW	A	0.009	0.099	0.145	0.049	0.176	0.128
Mali	Waibera	2010	AB48959842	79_AN_Mali_Waib_AB48959842	anonae	M	RW	A	0.011	0.08	0.119	0.029	0.138	0.102
Mali	Waibera	2010	AB48959848	80_AN_Mali_Waib_AB48959848	anonae	M	RW	A	0.009	0.102	0.148	0.042	0.211	0.135
Benin	Komi	2008	AB42853171	81_FA_Beni_Komi_AB42853171	fasciventris	F	RW	A	0.009	0.114	0.285	0.069	0.237	0.155
Benin	Komi	2008	AB42853130	82_FA_Beni_Komi_AB42853130	fasciventris	F	RW	F1	0.006	0.094	0.225	0.029	0.193	0.151
Benin	Komi	2008	AB42853148	83_FA_Beni_Komi_AB42853148	fasciventris	F	RW	F1	0.007	0.068	0.217	0.021	0.128	0.088
Benin	Komi	2008	AB42853160	84_FA_Beni_Komi_AB42853160	fasciventris	F	RW	F1	0.005	0.072	0.21	0.031	0.166	0.13
Benin	Komi	2008	AB42853172	85_FA_Beni_Komi_AB42853172	fasciventris	F	RW	F1	0.005	0.076	0.182	0.038	0.13	0.11
Benin	Komi	2008	AB48959820	86_FA_Beni_Komi_AB48959820	fasciventris	F	LW	F1	0.006	0.087	0.258	0.037	0.204	0.141
Benin	Komi	2008	AB48959814	87_FA_Beni_Komi_AB48959814	fasciventris	F	LW	A	0.009	0.08	0.199	0.033	0.155	0.111
Benin	Komi	2008	AB42853165	88_FA_Beni_Komi_AB42853165	fasciventris	M	RW	F1	0.006	0.084	0.23	0.024	0.164	0.117
Benin	Komi	2008	AB42853136	89_FA_Beni_Komi_AB42853136	fasciventris	M	RW	F1	0.007	0.088	0.214	0.018	0.163	0.129
Benin	Komi	2008	AB42853142	90_FA_Beni_Komi_AB42853142	fasciventris	M	RW	F1	0.009	0.09	0.209	0.024	0.16	0.127
Benin	Komi	2008	AB42853154	91_FA_Beni_Komi_AB42853154	fasciventris	M	RW	F1	0.005	0.075	0.165	0.036	0.142	0.107
Benin	Komi	2008	AB42853166	92_FA_Beni_Komi_AB42853166	fasciventris	M	RW	F1	0.009	0.102	0.209	0.018	0.152	0.123
Benin	Komi	2008	AB48959844	93_FA_Beni_Komi_AB48959844	fasciventris	M	RW	F1	0.005	0.097	0.215	0.033	0.181	0.114
Benin	Komi	2008	AB48959826	94_FA_Beni_Komi_AB48959826	fasciventris	M	RW	F1	0.003	0.08	0.159	0.012	0.133	0.11
Benin	Komi	2008	AB48959832	95_FA_Beni_Komi_AB48959832	fasciventris	M	RW	A	0.01	0.115	0.243	0.039	0.198	0.143
Benin	Komi	2008	AB48959838	96_FA_Beni_Komi_AB48959838	fasciventris	M	RW	R2	0.01	0.106	0.249	0.028	0.215	0.14
Benin	Komi	2008	AB48959850	97_FA_Beni_Komi_AB48959850	fasciventris	M	RW	F1	0.006	0.094	0.21	0.037	0.145	0.117
Benin	Komi	2008	AB48959856	98_FA_Beni_Komi_AB48959856	fasciventris	M	RW	F1	0.004	0.098	0.209	0.025	0.152	0.14
Benin	Komi	2008	AB48959815	99_FA_Beni_Komi_AB48959815	fasciventris	M	LW	F1	0.009	0.097	0.199	0.007	0.149	0.121
Benin	Komi	2008	AB48959821	100_FA_Beni_Komi_AB48959821	fasciventris	M	RW	F1	0.011	0.101	0.232	0.057	0.198	0.137
Benin	Komi	2008	AB48959833	101_FA_Beni_Komi_AB48959833	fasciventris	M	RW	F1	0.008	0.083	0.21	0.014	0.147	0.106
Benin	Komi	2008	AB48959839	102_FA_Beni_Komi_AB48959839	fasciventris	M	RW	F1	0.01	0.093	0.188	0.021	0.145	0.099
Benin	Komi	2008	AB48959845	103_FA_Beni_Komi_AB48959845	fasciventris	M	RW	F1	0.004	0.079	0.186	0.034	0.142	0.11
Kenya		2011	missing	104_FA_IAEA_F	fasciventris	F	RW	F2	0.005	0.06	0.172	0.006	0.135	0.088
Kenya		2011	missing	105_FA_IAEA_F	fasciventris	F	RW	F2	0.006	0.075	0.157	0.021	0.114	0.088
Kenya		2011	missing	106_FA_IAEA_F	fasciventris	F	LW	F2	0.005	0.074	0.182	0.014	0.135	0.106
Kenya		2011	missing	107_FA_IAEA_F	fasciventris	F	RW	F2	0.002	0.061	0.175	0.013	0.106	0.087
Kenya		2011	missing	108_FA_IAEA_F	fasciventris	F	LW	F2	0.002	0.07	0.204	0.016	0.122	0.101
Kenya		2011	missing	109_FA_IAEA_F	fasciventris	F	RW	F2	0.005	0.063	0.18	0.006	0.112	0.091
Kenya		2011	missing	110_FA_IAEA_M	fasciventris	M	LW	F2	0.005	0.066	0.125	0.007	0.103	0.094
Kenya		2011	missing	111_FA_IAEA_M	fasciventris	M	LW	F2	0.008	0.078	0.17	0.02	0.129	0.091
Kenya		2011	missing	112_FA_IAEA_M	fasciventris	M	RW	F2	0.004	0.074	0.146	0.009	0.104	0.069
Kenya	Embu	2002	missing	113_FA_Kenya_Embu	fasciventris	M	RW	F2	0.008	0.081	0.172	0.038	0.134	0.084
Kenya	Embu	2002	missing	114_FA_Kenya_Embu	fasciventris	M	RW	F2	0.008	0.095	0.145	0.021	0.101	0.077
Kenya	Embu	2002	AB42871850	115_FA_Kenya_Embu_AB42871850	fasciventris	M	RW	F2	0.008	0.063	0.109	0.024	0.086	0.067
Kenya	Embu	2002	AB42871868	116_FA_Kenya_Embu_AB42871868	fasciventris	M	RW	F2	0.005	0.064	0.105	0.013	0.087	0.065
Kenya	Embu	2002	AB42871873	117_FA_Kenya_Embu_AB42871873	fasciventris	M	LW	F2	0.004	0.07	0.119	0.01	0.083	0.068
Kenya	Embu	2002	AB42869876	118_FA_Kenya_Embu_AB42869876	fasciventris	M	RW	F2	0.008	0.066	0.141	0.009	0.102	0.07
Kenya	Embu	2002	AB42869870	119_FA_Kenya_Embu_AB42869870	fasciventris	M	RW	F2	0.004	0.051	0.093	0.01	0.066	0.047
Kenya	Kakamega_f	2000	AB42869864	120_FA_Kenya_Kaka_AB42869864	fasciventris	F	RW	F2	0.007	0.084	0.132	0.014	0.087	0.081
Kenya	Kakamega_f	2000	AB42869858	121_FA_Kenya_Kaka_AB42869858	fasciventris	F	RW	F2	0.014	0.092	0.231	0.054	0.156	0.118
Kenya	Kakamega_f	2000	AB42869852	122_FA_Kenya_Kaka_AB42869852	fasciventris	F	RW	F2	0.005	0.067	0.155	0.025	0.117	0.08
Kenya	Kakamega_f	2000	AB42869871	123_FA_Kenya_Kaka_AB42869871	fasciventris	F	LW	F2	0.01	0.09	0.181	0.035	0.134	0.119
Kenya	Kakamega_f	2000	AB42869853	124_FA_Kenya_Kaka_AB42869853	fasciventris	F	RW	F2	0.01	0.102	0.226	0.036	0.149	0.148
Kenya	Kakamega_f	2000	AB42869847	125_FA_Kenya_Kaka_AB42869847	fasciventris	F	RW	F2	0.009	0.078	0.164	0.029	0.118	0.104
Kenya	Kakamega_f	2000	AB42869846	126_FA_Kenya_Kaka_AB42869846	fasciventris	M	LW	F2	0.005	0.062	0.141	0.023	0.101	0.078
Kenya	Kakamega_f	2000	AB42869840	127_FA_Kenya_Kaka_AB42869840	fasciventris	M	LW	F2	0.006	0.097	0.207	0.024	0.17	0.12
Kenya	Kakamega_f	2000	AB42872961	128_FA_Kenya_Kaka_AB42872961	fasciventris	M	RW	F2	0.008	0.09	0.129	0.026	0.119	0.081
Kenya	Kakamega_f	2000	AB42872967	129_FA_Kenya_Kaka_AB42872967	fasciventris	M	RW	F2	0.003	0.076	0.132	0.019	0.118	0.082
Kenya	Kakamega_f	2000	AB42872979	130_FA_Kenya_Kaka_AB42872979	fasciventris	M	RW	F2	0.008	0.106	0.181	0.039	0.149	0.116
Kenya	Kakamega_f	2000	AB42872985	131_FA_Kenya_Kaka_AB42872985	fasciventris	M	RW	F2	0.004	0.087	0.134	0.016	0.124	0.087
Kenya	Kakamega_f	2000	AB42872956	132_FA_Kenya_Kaka_AB42872956	fasciventris	M	RW	F2	0.01	0.092	0.182	0.011	0.125	0.105
Kenya	Karura	2005	missing	134_FA_Kenya_Karu	fasciventris	M	RW	F2	0.007	0.096	0.172	0.022	0.136	0.101
Kenya	Karura	2005	missing	135_FA_Kenya_Karu	fasciventris	M	RW	F2	0.006	0.075	0.155	0.011	0.135	0.104
Kenya	Karura	2005	missing	136_FA_Kenya_Karu	fasciventris	M	RW	F2	0.009	0.11	0.193	0.01	0.149	0.113
Kenya	Karura	2005	missing	137_FA_Kenya_Karu	fasciventris	M	LW	F2	0.005	0.086	0.174	0.007	0.127	0.092
Kenya	Karura	2005	missing	138_FA_Kenya_Karu	fasciventris	M	LW	F2	0.006	0.091	0.157	0.012	0.14	0.092
Kenya	Karura	2005	missing	139_FA_Kenya_Karu	fasciventris	M	RW	F2	0.007	0.072	0.126	0.021	0.107	0.071
Kenya	Karura	2005	missing	140_FA_Kenya_Karu	fasciventris	M	RW	F2	0.009	0.093	0.142	0.009	0.142	0.09
Kenya	Karura	2005	missing	141_FA_Kenya_Karu	fasciventris	M	RW	F2	0.009	0.093	0.15	0.009	0.15	0.098
Kenya	Karura	2005	missing	142_FA_Kenya_Karu	fasciventris	M	LW	F2	0.008	0.09	0.188	0.018	0.134	0.098
Kenya	Karura	2005	missing	143_FA_Kenya_Karu	fasciventris	M	RW	F2	0.006	0.075	0.115	0.015	0.088	0.075
Kenya	Karura	2005	missing	144_FA_Kenya_Karu	fasciventris	M	LW	F2	0.009	0.09	0.159	0.005	0.134	0.107
Kenya	Karura	2005	missing	145_FA_Kenya_Karu	fasciventris	M	RW	F2	0.012	0.079	0.131	0.012	0.106	0.085
Kenya	Karura	2005	missing	146_FA_Kenya_Karu	fasciventris	M	LW	F2	0.011	0.103	0.178	0.025	0.147	0.103
Mali	Madina	2010	AB49137599	147_FA_Mali_Madi_AB49137599	fasciventris	F	RW	F1	0.006	0.062	0.15	0.026	0.128	0.08
Mali	Madina	2010	AB49137569	148_FA_Mali_Madi_AB49137569	fasciventris	F	RW	F1	0.008	0.09	0.253	0.029	0.173	0.13
Mali	Madina	2010	AB48959854	149_FA_Mali_Madi_AB48959854	fasciventris	M	RW	A	0.011	0.126	0.253	0.046	0.214	0.153
Mali	Madina	2010	AB48959819	150_FA_Mali_Madi_AB48959819	fasciventris	M	RW	F1	0.004	0.096	0.221	0.013	0.142	0.104
Mali	Madina	2010	AB48959825	151_FA_Mali_Madi_AB48959825	fasciventris	M	RW	F1	0.007	0.069	0.178	0.03	0.13	0.075
Mali	Madina	2010	AB48959831	152_FA_Mali_Madi_AB48959831	fasciventris	M	LW	F1	0.009	0.104	0.18	0.03	0.16	0.105
Mali	Madina	2010	AB48959837	153_FA_Mali_Madi_AB48959837	fasciventris	M	RW	F1	0.008	0.075	0.152	0.024	0.144	0.096
Mali	Madina	2010	AB48959843	154_FA_Mali_Madi_AB48959843	fasciventris	M	RW	F1	0.009	0.082	0.176	0.025	0.123	0.092
Mali	Madina	2010	AB48959849	155_FA_Mali_Madi_AB48959849	fasciventris	M	RW	F1	0.009	0.084	0.225	0.019	0.179	0.094
Mali	Madina	2010	AB48959861	156_FA_Mali_Madi_AB48959861	fasciventris	M	RW	F1	0.005	0.078	0.183	0.016	0.135	0.094
Mali	Madina	2010	AB49137605	157_FA_Mali_Madi_AB49137605	fasciventris	M	RW	F1	0.008	0.102	0.246	0.034	0.211	0.158
Mali	Madina	2010	AB49137593	158_FA_Mali_Madi_AB49137593	fasciventris	M	RW	F1	0.006	0.079	0.179	0.032	0.133	0.102
Mali	Madina	2010	AB49137604	159_FA_Mali_Madi_AB49137604	fasciventris	M	RW	F1	0.009	0.109	0.179	0.02	0.163	0.111
Mali	Madina	2010	AB49137598	160_FA_Mali_Madi_AB49137598	fasciventris	M	RW	F1	0.007	0.091	0.215	0.028	0.159	0.112
Mali	Madina	2010	AB49137592	161_FA_Mali_Madi_AB49137592	fasciventris	M	RW	F1	0.008	0.084	0.151	0.022	0.135	0.121
Mali	Madina	2010	AB49137586	162_FA_Mali_Madi_AB49137586	fasciventris	M	RW	F1	0.008	0.075	0.152	0.015	0.109	0.082
Mali	Madina	2010	AB49137580	163_FA_Mali_Madi_AB49137580	fasciventris	M	LW	F1	0.007	0.064	0.153	0.018	0.115	0.068
Tanzania	Morogoro	2011	AB42853131	164_FA_Tanz_Moro_AB42853131	fasciventris	M	RW	F1	0.009	0.102	0.256	0.042	0.186	0.168
Tanzania	Morogoro	2011	AB42853149	165_FA_Tanz_Moro_AB42853149	fasciventris	M	RW	F1	0.012	0.111	0.237	0.045	0.186	0.164
Tanzania	Morogoro	2011	AB42853155	166_FA_Tanz_Moro_AB42853155	fasciventris	M	RW	F1	0.012	0.101	0.249	0.049	0.213	0.176
Tanzania	Morogoro	2011	AB42853132	167_FA_Tanz_Moro_AB42853132	fasciventris	M	RW	F1	0.013	0.112	0.211	0.042	0.178	0.138
Tanzania	Morogoro	2011	AB42853150	168_FA_Tanz_Moro_AB42853150	fasciventris	M	RW	F1	0.007	0.092	0.241	0.036	0.191	0.143
Tanzania	Morogoro	2011	AB42853156	169_FA_Tanz_Moro_AB42853156	fasciventris	M	RW	F1	0.012	0.111	0.232	0.032	0.195	0.167
Zambia	Kaoma_farm	2007	AB42864771	170_FA_Zambi_Kaom_AB42864771	fasciventris	M	RW	F2	0.006	0.095	0.152	0.028	0.132	0.125
Zambia	Kaoma_farm	2007	AB42864777	171_FA_Zambi_Kaom_AB42864777	fasciventris	M	LW	F2	0.006	0.098	0.155	0.021	0.133	0.123
Zambia	Kaoma_farm	2007	AB42864783	172_FA_Zambi_Kaom_AB42864783	fasciventris	M	RW	F2	0.007	0.113	0.2	0.021	0.162	0.117
Zambia	Kaoma_farm	2007	AB42864742	173_FA_Zambi_Kaom_AB42864742	fasciventris	M	RW	F2	0.011	0.105	0.192	0.003	0.148	0.111
Zambia	Kaoma_farm	2007	AB42864748	174_FA_Zambi_Kaom_AB42864748	fasciventris	M	RW	F2	0.004	0.079	0.142	0.004	0.106	0.097
Zambia	Kaoma_farm	2007	AB42864754	175_FA_Zambi_Kaom_AB42864754	fasciventris	M	RW	F2	0.008	0.084	0.177	0.031	0.136	0.084
Zambia	Kaoma_farm	2007	AB42864760	176_FA_Zambi_Kaom_AB42864760	fasciventris	M	RW	F2	0.007	0.081	0.179	0.015	0.117	0.074
Zambia	Kaoma_farm	2007	AB42864772	177_FA_Zambi_Kaom_AB42864772	fasciventris	M	RW	F2	0.007	0.08	0.171	0.014	0.135	0.099
Kenya		2011	missing	178_RO_IAEA_F	rosa	F	RW	R2	0.016	0.154	0.3	0.035	0.209	0.162
Kenya		2011	missing	179_RO_IAEA_F	rosa	F	LW	R2	0.015	0.123	0.311	0.047	0.196	0.195
Kenya		2011	missing	180_RO_IAEA_F	rosa	F	LW	R2	0.019	0.143	0.332	0.051	0.243	0.19
Kenya		2011	missing	181_RO_IAEA_F	rosa	F	LW	R2	0.014	0.121	0.291	0.038	0.222	0.191
Kenya		2011	missing	183_RO_IAEA_F	rosa	F	RW	R2	0.013	0.122	0.267	0.035	0.22	0.2
Kenya		2011	missing	184_RO_IAEA_M	rosa	M	LW	R2	0.017	0.125	0.175	0.026	0.169	0.146
Kenya		2011	missing	185_RO_IAEA_M	rosa	M	LW	R2	0.015	0.122	0.181	0.02	0.208	0.15
Kenya		2011	missing	186_RO_IAEA_M	rosa	M	RW	R2	0.017	0.145	0.236	0.016	0.183	0.16
Mozambique	Sofala_prov_Mphingwe	2009	AB42864784	187_RO_Mozam_Mphi_AB42864784	rosa	M	RW	R1	0.016	0.114	0.24	0.034	0.171	0.152
Mozambique	Sofala_prov_Mphingwe	2009	AB42864743	188_RO_Mozam_Mphi_AB42864743	rosa	M	LW	R1	0.015	0.112	0.26	0.03	0.178	0.144
Mozambique	Sofala_prov_Mphingwe	2009	AB42864755	189_RO_Mozam_Mphi_AB42864755	rosa	M	RW	R1	0.013	0.104	0.199	0.025	0.157	0.137
Mozambique	Sofala_prov_Mphingwe	2009	AB42864761	190_RO_Mozam_Mphi_AB42864761	rosa	M	RW	R1	0.011	0.098	0.243	0.013	0.165	0.153
Mozambique	Sofala_prov_Mphingwe	2009	AB42864767	191_RO_Mozam_Mphi_AB42864767	rosa	M	LW	R1	0.01	0.111	0.222	0.043	0.164	0.136
Mozambique	Sofala_prov_Mphingwe	2009	AB42864773	192_RO_Mozam_Mphi_AB42864773	rosa	M	RW	R1	0.007	0.09	0.192	0.036	0.148	0.123
Mozambique	Sofala_prov_Mphingwe	2009	AB42864779	193_RO_Mozam_Mphi_AB42864779	rosa	M	RW	R1	0.013	0.106	0.222	0.029	0.169	0.133
Mozambique	Sofala_prov_Mphingwe	2009	AB42864785	194_RO_Mozam_Mphi_AB42864785	rosa	M	RW	R1	0.013	0.087	0.213	0.03	0.135	0.12
Reunion	Saint_Louis	2011	AB42887495	195_RO_Reun_AB42887495	rosa	F	RW	R2	0.011	0.106	0.257	0.031	0.188	0.157
Reunion	Saint_Louis	2011	AB42887501	196_RO_Reun_AB42887501	rosa	F	RW	R2	0.01	0.104	0.237	0.044	0.175	0.15
Reunion	Saint_Paul	2011	AB42887526	197_RO_Reun_AB42887526	rosa	F	RW	R2	0.012	0.12	0.331	0.036	0.201	0.178
Reunion	Saint_Paul	2011	AB42887538	198_RO_Reun_AB42887538	rosa	F	RW	R2	0.012	0.117	0.299	0.029	0.217	0.169
Reunion	Saint_Paul	2011	AB42887503	199_RO_Reun_AB42887503	rosa	F	RW	R2	0.011	0.111	0.293	0.07	0.185	0.183
Reunion	Le_Tampon	2011	AB42887509	200_RO_Reun_AB42887509	rosa	F	RW	R2	0.016	0.108	0.283	0.029	0.162	0.161
Reunion	Saint_Louis	2011	AB42887496	202_RO_Reun_AB42887496	rosa	M	RW	R2	0.012	0.112	0.178	0.034	0.158	0.138
SouthAfrica	Pretoria	2011	AB42887533	203_RO_SAfr_Pret_AB42887533	rosa	M	RW	R2	0.016	0.121	0.169	0.032	0.17	0.161
SouthAfrica	Pretoria	2011	AB42887539	204_RO_SAfr_Pret_AB42887539	rosa	M	RW	R2	0.017	0.114	0.238	0.022	0.209	0.189
SouthAfrica	Pretoria	2011	AB42887498	205_RO_SAfr_Pret_AB42887498	rosa	M	LW	R2	0.01	0.129	0.244	0.037	0.195	0.13
SouthAfrica	Pretoria	2011	AB42887522	206_RO_SAfr_Pret_AB42887522	rosa	M	RW	R2	0.014	0.136	0.224	0.037	0.192	0.155
SouthAfrica	Pretoria	2011	AB42887528	207_RO_SAfr_Pret_AB42887528	rosa	M	RW	R2	0.012	0.124	0.235	0.064	0.222	0.162
SouthAfrica	Pretoria	2011	AB42887534	208_RO_SAfr_Pret_AB42887534	rosa	M	RW	R2	0.007	0.109	0.214	0.042	0.202	0.149
SouthAfrica	Pretoria	2011	AB42887540	209_RO_SAfr_Pret_AB42887540	rosa	M	RW	R2	0.009	0.123	0.239	0.045	0.203	0.15
SouthAfrica	Pretoria	2011	AB42852693	210_RO_SAfr_Pret_AB42852693	rosa	M	RW	R2	0.009	0.11	0.183	0.022	0.138	0.129
SouthAfrica	Pretoria	2011	AB42852705	211_RO_SAfr_Pret_AB42852705	rosa	M	RW	R2	0.012	0.123	0.181	0.024	0.156	0.154
SouthAfrica	Pretoria	2011	AB42852711	212_RO_SAfr_Pret_AB42852711	rosa	M	LW	R2	0.012	0.128	0.205	0.043	0.182	0.148
SouthAfrica	Pretoria	2011	AB42852717	213_RO_SAfr_Pret_AB42852717	rosa	M	RW	R2	0.011	0.12	0.163	0.043	0.16	0.165
SouthAfrica	Pretoria	2011	AB42852723	214_RO_SAfr_Pret_AB42852723	rosa	M	RW	R2	0.015	0.112	0.256	0.034	0.172	0.144
SouthAfrica	Pretoria	2011	AB42852735	215_RO_SAfr_Pret_AB42852735	rosa	M	LW	R2	0.023	0.135	0.285	0.038	0.227	0.164
SouthAfrica	Pretoria	2011	AB42852694	216_RO_SAfr_Pret_AB42852694	rosa	M	RW	R2	0.01	0.115	0.235	0.021	0.203	0.152
SouthAfrica	Pretoria	2011	AB42852700	217_RO_SAfr_Pret_AB42852700	rosa	M	LW	R2	0.013	0.113	0.149	0.02	0.157	0.125
SouthAfrica	Pretoria	2011	AB42852712	218_RO_SAfr_Pret_AB42852712	rosa	M	RW	R2	0.012	0.125	0.202	0.03	0.199	0.184
S_Africa	Mpumalanga	2010	AB42864645	219_RO_SAfri_Mpum_AB42864645	rosa	M	RW	R1	0.007	0.077	0.176	0.026	0.14	0.098
SouthAfrica	Nelspruit	2007	AB42887493	220_RO_SAfri_Nels_AB42887493	rosa	F	LW	R2	0.018	0.137	0.294	0.05	0.216	0.189
SouthAfrica	Nelspruit	2007	AB42887499	221_RO_SAfri_Nels_AB42887499	rosa	F	RW	R2	0.014	0.147	0.334	0.053	0.254	0.204
SouthAfrica	Nelspruit	2008	AB42887517	222_RO_SAfri_Nels_AB42887517	rosa	F	RW	R2	0.01	0.11	0.254	0.04	0.213	0.182
Tanzania	Morogoro	2006	AB42864764	224_RO_Tanza_Moro_AB42864764	rosa	F	RW	R2	0.01	0.116	0.279	0.052	0.188	0.187
Tanzania	Morogoro	2006	AB42864770	225_RO_Tanza_Moro_AB42864770	rosa	F	RW	R1	0.012	0.121	0.295	0.055	0.205	0.166
Tanzania	Morogoro	2006	AB42864776	226_RO_Tanza_Moro_AB42864776	rosa	F	RW	R1	0.009	0.087	0.22	0.03	0.173	0.143
Tanzania	Morogoro	2006	average	RO_Tanza_Moro_F_R1_average	rosa	F	RW	R1	0.0105	0.104	0.2575	0.0425	0.189	0.1545
Tanzania	Morogoro	2006	AB42864782	227_RO_Tanza_Moro_AB42864782	rosa	M	RW	R2	0.016	0.122	0.199	0.032	0.169	0.153
Tanzania	Morogoro	2006	AB42864788	228_RO_Tanza_Moro_AB42864788	rosa	M	RW	R2	0.016	0.122	0.186	0.041	0.171	0.157

## Sheet: summary
				LW	RW
anonae	M	A	LW	3	50
anonae	F	A	LW	8	14
anonae	M	F1	LW
anonae	F	F1	LW
anonae	M	F2	LW		1
anonae	F	F2	LW
anonae	M	R1	LW		1
anonae	M	R2	LW		1
anonae	F	R1	LW
anonae	F	R2	LW		2
fasciventris	M	A	LW		2
fasciventris	F	A	LW	1	1
fasciventris	M	F1	LW	3	31
fasciventris	F	F1	LW	1	6
fasciventris	M	F2	LW	12	27
fasciventris	F	F2	LW	3	9
fasciventris	M	R1	LW
fasciventris	F	R1	LW
fasciventris	M	R2	LW		1
fasciventris	F	R2	LW
rosa	M	A	LW
rosa	F	A	LW
rosa	M	F1	LW
rosa	F	F1	LW
rosa	M	F2	LW
rosa	F	F2	LW
rosa	M	R1	LW	2	7
rosa	F	R1	LW		3
rosa	M	R2	LW	6	16
rosa	F	R2	LW	5	11
